# Supplementary material for: 8-Formyl-4-methyl-2-oxo-2H-chromen-7-yl 4-methyl­benzenesulfonate
Source: Acta Crystallogr Sect E Struct Rep Online. 2011 May 25;67(Pt 6):o1513. doi: 10.1107/S1600536811018927 (PMC3120547; doi:10.1107/S1600536811018927)
Supplement: Supplementary file 1 [file e-67-o1513-sup1.cif]

##############################################################################
#                                                                            #
# This CIF contains the data in a paper accepted for publication in          #
# Acta Crystallographica Section E. It conforms to the requirements of       #
# Notes for Authors for Acta Crystallographica Section E, and has been       #
# peer reviewed under the auspices of the IUCr Commission on Journals.       #
#                                                                            #
# Full details of the Crystallographic Information File format               #
# are given in the paper "The Crystallographic Information File (CIF):       #
# a New Standard Archive File for Crystallography" by S. R. Hall, F. H.      #
# Allen and I. D. Brown [Acta Cryst. (1991), A47, 655-685].                  #
#                                                                            #
# The current version of the core CIF dictionary is obtainable from          #
# ftp://ftp.iucr.org/pub/cif_core.dic.                                       #
#                                                                            #
# Software is freely available for graphical display of the structure(s)     #
# in this CIF. For information consult the CIF software page                 #
# http://www.iucr.org/resources/cif/software.                                #
#                                                                            #
# This file may be used for bona fide research purposes within the           #
# scientific community so long as proper attribution is given to the journal # 
# article from which it was obtained.                                        #
#                                                                            #
##############################################################################
data_I
_audit_creation_method     SHELXL-97
_chemical_name_systematic
;
8-Formyl-4-methyl-2-oxo-2<i>H</i>-chromen-7-yl 4-methylbenzenesulfonate
;
_chemical_name_common     ?
_chemical_formula_moiety     'C18 H14 O6 S'
_chemical_formula_sum     'C18 H14 O6 S'
_chemical_formula_iupac     'C18 H14 O6 S'
_chemical_formula_weight     358.35
_chemical_melting_point     ?
_symmetry_cell_setting     orthorhombic
_symmetry_space_group_name_H-M     'P b c a'
_symmetry_space_group_name_Hall     '-P 2ac 2ab'
loop_
    _symmetry_equiv_pos_as_xyz
    'x, y, z'
    '-x+1/2, -y, z+1/2'
    '-x, y+1/2, -z+1/2'
    'x+1/2, -y+1/2, -z'
    '-x, -y, -z'
    'x-1/2, y, -z-1/2'
    'x, -y-1/2, z-1/2'
    '-x-1/2, y-1/2, z'
_cell_length_a     17.6174(7)
_cell_length_b     7.2025(3)
_cell_length_c     25.7706(10)
_cell_angle_alpha     90.00
_cell_angle_beta     90.00
_cell_angle_gamma     90.00
_cell_volume     3270.0(2)
_cell_formula_units_Z     8
_cell_measurement_reflns_used     6552
_cell_measurement_theta_min     2.31
_cell_measurement_theta_max     26.57
_cell_measurement_temperature     293(2)
_exptl_crystal_description     plate
_exptl_crystal_colour     colorless
_exptl_crystal_size_max     0.14
_exptl_crystal_size_mid     0.13
_exptl_crystal_size_min     0.13
_exptl_crystal_density_diffrn     1.456
_exptl_crystal_density_meas     ?
_exptl_crystal_density_method     'not measured'
_exptl_crystal_F_000     1488
_exptl_absorpt_coefficient_mu     0.231
_exptl_absorpt_correction_type     none
_exptl_absorpt_process_details     ?
_exptl_absorpt_correction_T_min     ?
_exptl_absorpt_correction_T_max     ?
_exptl_special_details
;
;
_diffrn_ambient_temperature     293(2)
_diffrn_radiation_type     MoK\a
_diffrn_radiation_wavelength     0.71073
_diffrn_radiation_source     'fine-focus sealed tube'
_diffrn_radiation_monochromator     graphite
_diffrn_measurement_device_type     'Bruker SMART APEX CCD area-detector'
_diffrn_measurement_method     '\f and \w'
_diffrn_detector_area_resol_mean     ?
_diffrn_reflns_number     48911
_diffrn_reflns_av_R_equivalents     0.0373
_diffrn_reflns_av_sigmaI/netI     0.0172
_diffrn_reflns_theta_min     1.58
_diffrn_reflns_theta_max     28.72
_diffrn_reflns_theta_full     28.72
_diffrn_measured_fraction_theta_max     0.999
_diffrn_measured_fraction_theta_full     0.999
_diffrn_reflns_limit_h_min     -23
_diffrn_reflns_limit_h_max     23
_diffrn_reflns_limit_k_min     -9
_diffrn_reflns_limit_k_max     9
_diffrn_reflns_limit_l_min     -34
_diffrn_reflns_limit_l_max     34
_diffrn_standards_number     ?
_diffrn_standards_interval_count     ?
_diffrn_standards_interval_time     ?
_diffrn_standards_decay_%     ?
_refine_special_details
;
Refinement of <i>F</i>^2^ against ALL reflections. The weighted <i>R</i>-factor
<i>wR</i> and goodness of fit <i>S</i> are based on <i>F</i>^2^, conventional
<i>R</i>-factors <i>R</i> are based on <i>F</i>, with <i>F</i> set to zero for
negative <i>F</i>^2^. The threshold expression of <i>F</i>^2^ >
\s(<i>F</i>^2^) is used only for calculating <i>R</i>-factors(gt) <i>etc</i>.
and is not relevant to the choice of reflections for refinement.
<i>R</i>-factors based on <i>F</i>^2^ are statistically about twice as large
as those based on <i>F</i>, and <i>R</i>- factors based on ALL data will be
even larger.
;
_reflns_number_total     4234
_reflns_number_gt     3095
_reflns_threshold_expression     I>2\s(I)
_refine_ls_structure_factor_coef     Fsqd
_refine_ls_matrix_type     full
_refine_ls_R_factor_all     0.0607
_refine_ls_R_factor_gt     0.0426
_refine_ls_wR_factor_gt     0.1193
_refine_ls_wR_factor_ref     0.1352
_refine_ls_goodness_of_fit_ref     1.021
_refine_ls_restrained_S_all     1.062
_refine_ls_number_reflns     4234
_refine_ls_number_parameters     238
_refine_ls_number_restraints     14
_refine_ls_hydrogen_treatment     constr
_refine_ls_weighting_scheme     calc
_refine_ls_weighting_details
         'calc w=1/[\s^2^(Fo^2^)+(0.0672P)^2^+0.8242P] where P=(Fo^2^+2Fc^2^)/3'
_atom_sites_solution_hydrogens     geom
_atom_sites_solution_primary     direct
_atom_sites_solution_secondary     difmap
_refine_ls_shift/su_max     0.001
_refine_ls_shift/su_mean     0.000
_refine_diff_density_max     0.264
_refine_diff_density_min     -0.372
_refine_ls_extinction_method     none
_refine_ls_extinction_coef     ?
loop_
    _atom_type_symbol
    _atom_type_description
    _atom_type_scat_dispersion_real
    _atom_type_scat_dispersion_imag
    _atom_type_scat_source
    'C' 'C' 0.0033 0.0016
                         'International Tables Vol C Tables 4.2.6.8 and 6.1.1.4'
    'H' 'H' 0.0000 0.0000
                         'International Tables Vol C Tables 4.2.6.8 and 6.1.1.4'
    'O' 'O' 0.0106 0.0060
                         'International Tables Vol C Tables 4.2.6.8 and 6.1.1.4'
    'S' 'S' 0.1246 0.1234
                         'International Tables Vol C Tables 4.2.6.8 and 6.1.1.4'
_computing_data_collection     'SMART (Bruker, 2001)'
_computing_cell_refinement     'SAINT (Bruker, 2001)'
_computing_data_reduction     'SAINT (Bruker, 2001)'
_computing_structure_solution     'SHELXS97 (Sheldrick, 2008)'
_computing_structure_refinement     'SHELXL97 (Sheldrick, 2008)'
_computing_molecular_graphics     'PLATON (Spek, 2009)'
_computing_publication_material
                             'WinGX (Farrugia, 1999) and PARST (Nardelli, 1995)'
loop_
    _atom_site_type_symbol
    _atom_site_label
    _atom_site_fract_x
    _atom_site_fract_y
    _atom_site_fract_z
    _atom_site_U_iso_or_equiv
    _atom_site_adp_type
    _atom_site_calc_flag
    _atom_site_refinement_flags
    _atom_site_occupancy
    _atom_site_symmetry_multiplicity
    _atom_site_disorder_assembly
    _atom_site_disorder_group
    C C1 0.70245(18) 0.5004(5) 0.48070(11) 0.1076(9) Uani d . 1 1 . .
    H H1A 0.7160 0.4100 0.4550 0.161 Uiso calc R 1 1 . .
    H H1B 0.7446 0.5202 0.5037 0.161 Uiso calc R 1 1 . .
    H H1C 0.6895 0.6152 0.4639 0.161 Uiso calc R 1 1 . .
    C C2 0.63513(13) 0.4313(3) 0.51137(8) 0.0712(5) Uani d . 1 1 . .
    C C3 0.62555(11) 0.4882(3) 0.56260(8) 0.0652(5) Uani d . 1 1 . .
    H H3 0.6605 0.5692 0.5773 0.078 Uiso calc R 1 1 . .
    C C4 0.56508(10) 0.4264(3) 0.59184(7) 0.0585(4) Uani d . 1 1 . .
    H H4 0.5587 0.4663 0.6259 0.070 Uiso calc R 1 1 . .
    C C5 0.51398(10) 0.3038(2) 0.56962(7) 0.0563(4) Uani d . 1 1 . .
    C C6 0.52174(14) 0.2479(3) 0.51834(8) 0.0708(5) Uani d . 1 1 . .
    H H6 0.4866 0.1677 0.5034 0.085 Uiso calc R 1 1 . .
    C C7 0.58218(16) 0.3130(3) 0.49004(8) 0.0791(6) Uani d . 1 1 . .
    H H7 0.5875 0.2763 0.4556 0.095 Uiso calc R 1 1 . .
    C C8 0.54138(10) 0.0811(3) 0.67455(7) 0.0578(4) Uani d . 1 1 . .
    C C9 0.61696(10) 0.0624(2) 0.65996(6) 0.0525(4) Uani d . 1 1 A .
    C C10 0.67090(9) 0.1065(2) 0.69784(6) 0.0472(3) Uani d . 1 1 . .
    C C11 0.65136(9) 0.1600(2) 0.74813(6) 0.0495(4) Uani d . 1 1 . .
    C C12 0.57417(11) 0.1691(3) 0.76024(7) 0.0631(5) Uani d . 1 1 . .
    H H12 0.5595 0.2012 0.7937 0.076 Uiso calc R 1 1 . .
    C C13 0.51960(10) 0.1319(3) 0.72389(8) 0.0680(5) Uani d . 1 1 . .
    H H13 0.4684 0.1408 0.7324 0.082 Uiso calc R 1 1 . .
    C C14 0.63965(14) -0.0075(4) 0.60842(8) 0.0772(6) Uani d D 1 1 . .
    H H14A 0.6916 0.0009 0.6025 0.093 Uiso calc PR 0.548(5) 1 A 1
    H H14B 0.5992 -0.0394 0.5871 0.093 Uiso d PR 0.452(5) 1 A 2
    C C15 0.80427(9) 0.1381(2) 0.71607(7) 0.0534(4) Uani d . 1 1 . .
    C C16 0.78344(10) 0.1945(2) 0.76774(7) 0.0550(4) Uani d . 1 1 . .
    H H16 0.8220 0.2264 0.7907 0.066 Uiso calc R 1 1 . .
    C C17 0.71185(10) 0.2035(2) 0.78441(6) 0.0513(4) Uani d . 1 1 . .
    C C18 0.69355(13) 0.2552(3) 0.83935(7) 0.0720(5) Uani d . 1 1 . .
    H H18A 0.7398 0.2772 0.8581 0.108 Uiso calc R 1 1 . .
    H H18B 0.6660 0.1558 0.8555 0.108 Uiso calc R 1 1 . .
    H H18C 0.6631 0.3658 0.8396 0.108 Uiso calc R 1 1 . .
    O O1 0.38782(9) 0.1146(3) 0.57769(7) 0.0957(6) Uani d . 1 1 . .
    O O2 0.41980(9) 0.3388(2) 0.64607(6) 0.0814(4) Uani d . 1 1 . .
    O O3 0.48511(7) 0.03917(19) 0.63759(6) 0.0685(4) Uani d . 1 1 . .
    O O4A 0.60724(19) -0.0694(4) 0.57442(11) 0.0912(13) Uani d PDU 0.548(5) 1 A
                                                                               1
    O O4B 0.6962(2) -0.0293(10) 0.59052(17) 0.136(2) Uani d PDU 0.452(5) 1 A 2
    O O5 0.74534(6) 0.09179(18) 0.68306(4) 0.0539(3) Uani d . 1 1 . .
    O O6 0.86731(7) 0.1254(2) 0.69874(6) 0.0738(4) Uani d . 1 1 . .
    S S1 0.44287(3) 0.20842(8) 0.60799(2) 0.06651(18) Uani d . 1 1 . .
loop_
    _atom_site_aniso_label
    _atom_site_aniso_U_11
    _atom_site_aniso_U_22
    _atom_site_aniso_U_33
    _atom_site_aniso_U_12
    _atom_site_aniso_U_13
    _atom_site_aniso_U_23
    C1 0.113(2) 0.114(2) 0.0953(18) 0.0111(18) 0.0263(16) 0.0339(16)
    C2 0.0815(14) 0.0662(12) 0.0660(11) 0.0140(10) 0.0039(10) 0.0138(10)
    C3 0.0622(11) 0.0601(10) 0.0735(12) 0.0003(9) -0.0090(9) 0.0002(9)
    C4 0.0580(10) 0.0607(10) 0.0569(9) 0.0028(8) -0.0095(8) -0.0079(8)
    C5 0.0581(9) 0.0538(9) 0.0570(9) 0.0043(8) -0.0142(8) -0.0006(7)
    C6 0.0929(15) 0.0587(10) 0.0607(10) 0.0035(10) -0.0224(10) -0.0065(9)
    C7 0.1139(18) 0.0721(13) 0.0513(10) 0.0132(13) -0.0026(11) -0.0005(9)
    C8 0.0468(8) 0.0596(10) 0.0671(10) -0.0013(7) -0.0085(7) 0.0120(8)
    C9 0.0506(9) 0.0523(9) 0.0546(9) 0.0037(7) -0.0045(7) 0.0034(7)
    C10 0.0425(8) 0.0477(8) 0.0513(8) 0.0046(6) -0.0005(6) 0.0047(6)
    C11 0.0489(8) 0.0501(8) 0.0496(8) 0.0055(7) 0.0010(7) 0.0078(7)
    C12 0.0554(10) 0.0788(12) 0.0549(9) 0.0106(9) 0.0095(8) 0.0116(9)
    C13 0.0442(9) 0.0882(14) 0.0715(11) 0.0044(9) 0.0055(8) 0.0176(10)
    C14 0.0680(13) 0.0969(16) 0.0667(12) 0.0167(12) -0.0161(11) -0.0185(11)
    C15 0.0473(8) 0.0543(9) 0.0588(9) 0.0035(7) -0.0040(7) 0.0000(7)
    C16 0.0550(9) 0.0540(9) 0.0559(9) 0.0008(7) -0.0089(7) -0.0021(7)
    C17 0.0589(9) 0.0468(8) 0.0483(8) 0.0035(7) -0.0022(7) 0.0030(7)
    C18 0.0799(13) 0.0841(13) 0.0519(9) 0.0003(11) 0.0025(9) -0.0045(9)
    O1 0.0631(9) 0.1010(12) 0.1230(14) -0.0170(8) -0.0409(9) 0.0130(10)
    O2 0.0605(8) 0.0953(11) 0.0884(10) 0.0165(8) 0.0070(7) 0.0052(9)
    O3 0.0530(7) 0.0674(8) 0.0850(9) -0.0080(6) -0.0181(6) 0.0112(7)
    O4A 0.111(3) 0.084(2) 0.0780(19) 0.0174(17) -0.0341(17) -0.0248(15)
    O4B 0.078(3) 0.241(6) 0.089(3) -0.013(3) 0.016(2) -0.065(3)
    O5 0.0435(6) 0.0660(7) 0.0522(6) 0.0061(5) -0.0009(5) -0.0045(5)
    O6 0.0454(7) 0.0988(11) 0.0773(9) 0.0045(7) 0.0020(6) -0.0126(8)
    S1 0.0460(2) 0.0741(3) 0.0795(3) -0.0003(2) -0.0156(2) 0.0070(2)
_geom_special_details
;
All e.s.d.'s (except the e.s.d. in the dihedral angle between two l.s. planes)
are estimated using the full covariance matrix. The cell e.s.d.'s are taken
into account individually in the estimation of e.s.d.'s in distances, angles
and torsion angles; correlations between e.s.d.'s in cell parameters are only
used when they are defined by crystal symmetry. An approximate (isotropic)
treatment of cell e.s.d.'s is used for estimating e.s.d.'s involving l.s.
planes.
;
loop_
    _geom_bond_atom_site_label_1
    _geom_bond_atom_site_label_2
    _geom_bond_site_symmetry_2
    _geom_bond_distance
    _geom_bond_publ_flag
    C1 C2 . 1.510(3) ?
    C1 H1A . 0.9600 ?
    C1 H1B . 0.9600 ?
    C1 H1C . 0.9600 ?
    C2 C7 . 1.378(3) ?
    C2 C3 . 1.393(3) ?
    C3 C4 . 1.379(3) ?
    C3 H3 . 0.9300 ?
    C4 C5 . 1.385(2) ?
    C4 H4 . 0.9300 ?
    C5 C6 . 1.388(3) ?
    C5 S1 . 1.737(2) ?
    C6 C7 . 1.373(3) ?
    C6 H6 . 0.9300 ?
    C7 H7 . 0.9300 ?
    C8 C13 . 1.378(3) ?
    C8 C9 . 1.390(2) ?
    C8 O3 . 1.407(2) ?
    C9 C10 . 1.399(2) ?
    C9 C14 . 1.476(3) ?
    C10 O5 . 1.3696(19) ?
    C10 C11 . 1.395(2) ?
    C11 C12 . 1.397(2) ?
    C11 C17 . 1.452(2) ?
    C12 C13 . 1.369(3) ?
    C12 H12 . 0.9300 ?
    C13 H13 . 0.9300 ?
    C14 O4B . 1.109(4) ?
    C14 O4A . 1.137(3) ?
    C14 H14A . 0.9300 ?
    C14 H14B . 0.9300 ?
    C15 O6 . 1.200(2) ?
    C15 O5 . 1.383(2) ?
    C15 C16 . 1.440(2) ?
    C16 C17 . 1.334(2) ?
    C16 H16 . 0.9300 ?
    C17 C18 . 1.499(2) ?
    C18 H18A . 0.9600 ?
    C18 H18B . 0.9600 ?
    C18 H18C . 0.9600 ?
    O1 S1 . 1.4165(16) ?
    O2 S1 . 1.4179(17) ?
    O3 S1 . 1.6191(14) ?
loop_
    _geom_angle_atom_site_label_1
    _geom_angle_atom_site_label_2
    _geom_angle_atom_site_label_3
    _geom_angle_site_symmetry_1
    _geom_angle_site_symmetry_3
    _geom_angle
    _geom_angle_publ_flag
    C2 C1 H1A . . 109.5 ?
    C2 C1 H1B . . 109.5 ?
    H1A C1 H1B . . 109.5 ?
    C2 C1 H1C . . 109.5 ?
    H1A C1 H1C . . 109.5 ?
    H1B C1 H1C . . 109.5 ?
    C7 C2 C3 . . 118.6(2) ?
    C7 C2 C1 . . 121.8(2) ?
    C3 C2 C1 . . 119.6(2) ?
    C4 C3 C2 . . 121.12(19) ?
    C4 C3 H3 . . 119.4 ?
    C2 C3 H3 . . 119.4 ?
    C3 C4 C5 . . 118.82(17) ?
    C3 C4 H4 . . 120.6 ?
    C5 C4 H4 . . 120.6 ?
    C4 C5 C6 . . 120.96(19) ?
    C4 C5 S1 . . 119.03(14) ?
    C6 C5 S1 . . 119.89(16) ?
    C7 C6 C5 . . 118.9(2) ?
    C7 C6 H6 . . 120.6 ?
    C5 C6 H6 . . 120.6 ?
    C6 C7 C2 . . 121.63(19) ?
    C6 C7 H7 . . 119.2 ?
    C2 C7 H7 . . 119.2 ?
    C13 C8 C9 . . 122.83(17) ?
    C13 C8 O3 . . 119.04(16) ?
    C9 C8 O3 . . 118.08(17) ?
    C8 C9 C10 . . 116.10(16) ?
    C8 C9 C14 . . 122.41(17) ?
    C10 C9 C14 . . 121.43(16) ?
    O5 C10 C11 . . 121.05(14) ?
    O5 C10 C9 . . 116.03(14) ?
    C11 C10 C9 . . 122.91(15) ?
    C10 C11 C12 . . 117.44(16) ?
    C10 C11 C17 . . 118.47(15) ?
    C12 C11 C17 . . 124.09(16) ?
    C13 C12 C11 . . 121.44(17) ?
    C13 C12 H12 . . 119.3 ?
    C11 C12 H12 . . 119.3 ?
    C12 C13 C8 . . 119.21(17) ?
    C12 C13 H13 . . 120.4 ?
    C8 C13 H13 . . 120.4 ?
    O4B C14 C9 . . 131.8(3) ?
    O4A C14 C9 . . 133.7(3) ?
    C9 C14 H14A . . 113.1 ?
    C9 C14 H14B . . 114.2 ?
    O6 C15 O5 . . 116.59(16) ?
    O6 C15 C16 . . 126.95(16) ?
    O5 C15 C16 . . 116.45(15) ?
    C17 C16 C15 . . 123.55(16) ?
    C17 C16 H16 . . 118.2 ?
    C15 C16 H16 . . 118.2 ?
    C16 C17 C11 . . 118.42(15) ?
    C16 C17 C18 . . 121.31(17) ?
    C11 C17 C18 . . 120.27(16) ?
    C17 C18 H18A . . 109.5 ?
    C17 C18 H18B . . 109.5 ?
    H18A C18 H18B . . 109.5 ?
    C17 C18 H18C . . 109.5 ?
    H18A C18 H18C . . 109.5 ?
    H18B C18 H18C . . 109.5 ?
    C8 O3 S1 . . 118.74(12) ?
    C10 O5 C15 . . 121.95(13) ?
    O1 S1 O2 . . 120.07(11) ?
    O1 S1 O3 . . 102.44(9) ?
    O2 S1 O3 . . 107.72(9) ?
    O1 S1 C5 . . 111.62(10) ?
    O2 S1 C5 . . 109.80(10) ?
    O3 S1 C5 . . 103.55(8) ?
loop_
    _geom_torsion_atom_site_label_1
    _geom_torsion_atom_site_label_2
    _geom_torsion_atom_site_label_3
    _geom_torsion_atom_site_label_4
    _geom_torsion_site_symmetry_1
    _geom_torsion_site_symmetry_2
    _geom_torsion_site_symmetry_3
    _geom_torsion_site_symmetry_4
    _geom_torsion
    _geom_torsion_publ_flag
    C7 C2 C3 C4 . . . . 0.8(3) ?
    C1 C2 C3 C4 . . . . -179.4(2) ?
    C2 C3 C4 C5 . . . . 0.9(3) ?
    C3 C4 C5 C6 . . . . -2.0(3) ?
    C3 C4 C5 S1 . . . . 173.98(14) ?
    C4 C5 C6 C7 . . . . 1.5(3) ?
    S1 C5 C6 C7 . . . . -174.49(16) ?
    C5 C6 C7 C2 . . . . 0.3(3) ?
    C3 C2 C7 C6 . . . . -1.4(3) ?
    C1 C2 C7 C6 . . . . 178.9(2) ?
    C13 C8 C9 C10 . . . . -2.8(3) ?
    O3 C8 C9 C10 . . . . 179.68(15) ?
    C13 C8 C9 C14 . . . . 174.6(2) ?
    O3 C8 C9 C14 . . . . -2.9(3) ?
    C8 C9 C10 O5 . . . . -178.68(15) ?
    C14 C9 C10 O5 . . . . 3.9(3) ?
    C8 C9 C10 C11 . . . . 2.2(2) ?
    C14 C9 C10 C11 . . . . -175.20(18) ?
    O5 C10 C11 C12 . . . . -179.13(16) ?
    C9 C10 C11 C12 . . . . -0.1(3) ?
    O5 C10 C11 C17 . . . . 1.2(2) ?
    C9 C10 C11 C17 . . . . -179.74(15) ?
    C10 C11 C12 C13 . . . . -1.7(3) ?
    C17 C11 C12 C13 . . . . 177.95(18) ?
    C11 C12 C13 C8 . . . . 1.2(3) ?
    C9 C8 C13 C12 . . . . 1.2(3) ?
    O3 C8 C13 C12 . . . . 178.67(18) ?
    C8 C9 C14 O4B . . . . 179.2(6) ?
    C10 C9 C14 O4B . . . . -3.5(7) ?
    C8 C9 C14 O4A . . . . -7.1(5) ?
    C10 C9 C14 O4A . . . . 170.2(3) ?
    O6 C15 C16 C17 . . . . -179.34(19) ?
    O5 C15 C16 C17 . . . . 0.0(3) ?
    C15 C16 C17 C11 . . . . -2.1(3) ?
    C15 C16 C17 C18 . . . . 177.28(18) ?
    C10 C11 C17 C16 . . . . 1.5(2) ?
    C12 C11 C17 C16 . . . . -178.16(18) ?
    C10 C11 C17 C18 . . . . -177.90(17) ?
    C12 C11 C17 C18 . . . . 2.5(3) ?
    C13 C8 O3 S1 . . . . 80.5(2) ?
    C9 C8 O3 S1 . . . . -101.90(18) ?
    C11 C10 O5 C15 . . . . -3.4(2) ?
    C9 C10 O5 C15 . . . . 177.47(15) ?
    O6 C15 O5 C10 . . . . -177.79(16) ?
    C16 C15 O5 C10 . . . . 2.8(2) ?
    C8 O3 S1 O1 . . . . -175.87(15) ?
    C8 O3 S1 O2 . . . . -48.35(16) ?
    C8 O3 S1 C5 . . . . 67.94(15) ?
    C4 C5 S1 O1 . . . . 169.10(15) ?
    C6 C5 S1 O1 . . . . -14.87(19) ?
    C4 C5 S1 O2 . . . . 33.42(17) ?
    C6 C5 S1 O2 . . . . -150.56(16) ?
    C4 C5 S1 O3 . . . . -81.39(16) ?
    C6 C5 S1 O3 . . . . 94.64(16) ?
loop_
    _geom_hbond_atom_site_label_D
    _geom_hbond_atom_site_label_H
    _geom_hbond_atom_site_label_A
    _geom_hbond_site_symmetry_A
    _geom_hbond_distance_DH
    _geom_hbond_distance_HA
    _geom_hbond_distance_DA
    _geom_hbond_angle_DHA
    C4 H4 O6 8_765 0.93 2.56 3.326(2) 140
    C13 H13 O6 6_557 0.93 2.52 3.343(2) 148
    C16 H16 O2 6_657 0.93 2.51 3.433(2) 175
data_global
_journal_date_recd_electronic     2011-04-18
_journal_date_accepted     2011-05-18
_journal_name_full     'Acta Crystallographica, Section E'
_journal_year     2011
_journal_volume     67
_journal_issue      6
_journal_page_first     o1513
_journal_page_last     o1513
_journal_paper_category     QO
_journal_coeditor_code     IS2704
_publ_contact_author_name     'H. Yuvaraj'
_publ_contact_author_address
;
      School of Display and Chemical Engineering
      Yeungnam University
      Gyeongsan, Gyeoungbuk, 712-749
      Republic of Korea
;
_publ_contact_author_email     yuvraj_pd@yahoo.co.in
_publ_contact_author_fax     '+82-53-810-4631'
_publ_contact_author_phone     '+82-53-810-3240'
_publ_section_title
;
8-Formyl-4-methyl-2-oxo-2<i>H</i>-chromen-7-yl 4-methylbenzenesulfonate
;
loop_
    _publ_author_name
    _publ_author_address
    'H. Yuvaraj'
;     School of Display and Chemical Engineering
      Yeungnam University
      Gyeongsan, Gyeoungbuk 712-749
      Republic of Korea
;
    'D. Gayathri'
;     Department of Physics
      Dr. M.G.R. Educational and Research Institute University
      Periyar E.V.R. High Road
      Maduravoyal
      Chennai 600 095
      India
;
    'Rajesh G. Kalkhambkar'
;     Department of Chemistry
      Karnatak University's Karnatak Science College
      Dharwad 580 001
      Karnataka, India
;
    'Geeta M. Kulkarni'
;     Department of Chemistry
      Karnatak University's Karnatak Science College
      Dharwad 580 001
      Karnataka, India
;
    'Rajendra M. Bapset'
;     Department of Chemistry
      B.K. College
      Belgaum 590 001
      Karnataka, India
;
