# Supplementary material for: 8-Formyl-4-methyl-2-oxo-2H-chromen-7-yl 4-methyl­benzenesulfonate
Source: Acta Crystallogr Sect E Struct Rep Online. 2011 May 25;67(Pt 6):o1513. doi: 10.1107/S1600536811018927 (PMC3120547; doi:10.1107/S1600536811018927)
Supplement: Supplementary file 2 [file e-67-o1513-Isup2.hkl]

#
# h,k,l, Fc-squared, Fo-squared, sigma(Fo-squared) and status flag
#
data_I
_shelx_title ' test in Pbca'
_shelx_refln_list_code          4
_shelx_F_calc_maximum      318.54
_exptl_crystal_F_000      1488.00
_reflns_d_resolution_high  0.7395
 
loop_
 _symmetry_equiv_pos_as_xyz
 'x, y, z'
 '-x+1/2, -y, z+1/2'
 '-x, y+1/2, -z+1/2'
 'x+1/2, -y+1/2, -z'
 '-x, -y, -z'
 'x-1/2, y, -z-1/2'
 'x, -y-1/2, z-1/2'
 '-x-1/2, y-1/2, z'
 
_cell_length_a    17.6174
_cell_length_b     7.2025
_cell_length_c    25.7706
_cell_angle_alpha  90.000
_cell_angle_beta   90.000
_cell_angle_gamma  90.000
 
_shelx_F_squared_multiplier     1.000
 
loop_
 _refln_index_h
 _refln_index_k
 _refln_index_l
 _refln_F_squared_calc
 _refln_F_squared_meas
 _refln_F_squared_sigma
 _refln_observed_status
   2   0   0    12853.53    13460.44    205.47 o
   4   0   0     2168.14     2634.01     47.54 o
   6   0   0      531.47      471.24     10.40 o
   8   0   0       10.96        1.18      2.57 o
  10   0   0      148.27      221.01      5.69 o
  12   0   0     1619.25     1659.99     34.47 o
  14   0   0     1003.36      976.56     21.04 o
  16   0   0     2146.70     1933.05     40.43 o
  18   0   0        0.71       -2.15      4.46 o
  20   0   0        1.04       -2.38      5.28 o
  22   0   0      151.91      188.97     21.08 o
   2   1   0       53.97       49.66      1.02 o
   4   1   0     3867.40     3964.58     57.14 o
   6   1   0      796.38      935.19     12.90 o
   8   1   0     2477.58     2840.08     40.97 o
  10   1   0      191.06      188.44      3.56 o
  12   1   0     1425.66     1361.52     20.19 o
  14   1   0     3189.68     3048.69     44.31 o
  16   1   0      308.92      300.67      5.83 o
  18   1   0        1.40        2.05      2.72 o
  20   1   0       23.15       16.25      3.90 o
  22   1   0       67.41       81.73      5.85 o
   0   2   0      844.72      730.45     17.61 o
   2   2   0     4344.62     4174.25     59.78 o
   4   2   0     8142.52     8386.08    119.83 o
   6   2   0     2112.57     2097.82     30.37 o
   8   2   0    13698.45    13847.65    197.75 o
  10   2   0       40.17       41.89      2.27 o
  12   2   0       50.63       42.47      1.99 o
  14   2   0      669.97      679.56     10.89 o
  16   2   0        9.96        9.39      2.59 o
  18   2   0      193.14      204.47      5.51 o
  20   2   0       35.48       43.41      4.28 o
  22   2   0        0.67        1.91      5.68 o
   2   3   0      187.06      176.81      3.69 o
   4   3   0     2354.99     2317.27     33.51 o
   6   3   0      800.37      688.16     10.45 o
   8   3   0     1021.47     1103.68     16.42 o
  10   3   0      811.46      770.84     11.83 o
  12   3   0     3093.47     2976.70     43.30 o
  14   3   0      303.99      295.61      5.91 o
  16   3   0      977.61      966.52     16.42 o
  18   3   0       11.98        8.40      3.12 o
  20   3   0       30.89       24.44      4.78 o
  22   3   0        3.20       -3.74      6.44 o
   0   4   0      409.46      470.40     10.51 o
   2   4   0      454.85      564.84      8.73 o
   4   4   0     1547.49     1392.56     20.51 o
   6   4   0      213.39      222.45      4.21 o
   8   4   0      259.77      262.83      7.07 o
  10   4   0       81.70       63.19      2.29 o
  12   4   0      324.61      319.63      6.00 o
  14   4   0      227.20      247.05      5.79 o
  16   4   0        4.96        7.49      3.43 o
  18   4   0       96.39      107.56      7.13 o
  20   4   0       15.56       15.07      5.15 o
   2   5   0      689.52      711.71     11.78 o
   4   5   0       93.63       95.97      2.76 o
   6   5   0       15.98       16.00      2.94 o
   8   5   0      342.28      355.88      6.85 o
  10   5   0      103.39      117.79      3.34 o
  12   5   0        5.41        2.87      2.53 o
  14   5   0      350.02      376.64      8.98 o
  16   5   0        4.63        1.15      4.32 o
  18   5   0        3.25        3.84      5.20 o
  20   5   0       39.25       47.35      6.83 o
   0   6   0       18.80       31.48      4.26 o
   2   6   0        2.75        0.74      1.81 o
   4   6   0      132.08      144.21      3.69 o
   6   6   0       22.89       20.32      2.23 o
   8   6   0       28.70       17.87      2.87 o
  10   6   0       89.98       93.91      3.68 o
  12   6   0        6.04        8.65      3.20 o
  14   6   0      351.97      383.15     13.70 o
  16   6   0       26.67       19.57      5.64 o
  18   6   0       16.49       18.61      6.56 o
   2   7   0       12.00        7.19      2.16 o
   4   7   0        0.29        3.93      2.46 o
   6   7   0      345.79      338.85      7.08 o
   8   7   0       54.10       57.23      3.39 o
  10   7   0        0.01       -0.17      3.65 o
  12   7   0       10.36       12.91      3.97 o
  14   7   0        8.19        7.99      5.41 o
  16   7   0       12.90        4.66      6.28 o
   0   8   0      161.55      170.00      8.82 o
   2   8   0       65.52       71.99      3.89 o
   4   8   0        4.52       -2.25      3.36 o
   6   8   0      147.80      138.33      5.72 o
   8   8   0        7.01        7.38      3.77 o
  10   8   0        5.74        7.65      4.37 o
  12   8   0        1.87       -1.14      5.82 o
   2   9   0       10.18        2.87      4.89 o
   4   9   0        1.91        2.39      5.11 o
   6   9   0        1.36       -3.50      4.05 o
   8   9   0        0.69        4.96      4.72 o
   1   1   1      643.92      661.05      5.81 o
   2   1   1     3057.11     3179.97     27.58 o
   3   1   1     2351.99     2442.36     22.74 o
   4   1   1       72.09       73.96      0.92 o
   5   1   1      100.12      100.12      1.47 o
   6   1   1       37.14       48.43      0.92 o
   7   1   1     1137.67     1162.20     11.66 o
   8   1   1        0.93        1.01      0.66 o
   9   1   1      404.22      422.63      4.73 o
  10   1   1      480.50      506.11      5.82 o
  11   1   1       48.92       58.04      1.38 o
  12   1   1        9.98        7.05      1.00 o
  13   1   1      267.99      274.47      3.58 o
  14   1   1      491.50      461.80      5.48 o
  15   1   1      391.34      376.29      4.73 o
  16   1   1      138.43      134.26      2.82 o
  17   1   1       85.22       92.69      2.58 o
  18   1   1       34.43       26.85      2.11 o
  19   1   1       88.40       90.92      3.37 o
  20   1   1       21.86       19.88      2.75 o
  21   1   1        6.36        4.48      2.90 o
  22   1   1       28.40       34.89      3.46 o
  23   1   1       10.19       10.64      3.87 o
   0   2   1   101466.31    97585.50   1320.45 o
   1   2   1     1143.79     1103.50     10.69 o
   2   2   1     2036.49     2427.82     23.25 o
   3   2   1    11865.25    12137.12    122.13 o
   4   2   1      404.50      374.68      3.96 o
   5   2   1      502.75      462.12      4.99 o
   6   2   1     1358.35     1524.63     15.70 o
   7   2   1       31.23       48.77      1.12 o
   8   2   1      860.27      896.73      9.48 o
   9   2   1       15.14       17.64      0.97 o
  10   2   1     1022.72     1051.72     11.11 o
  11   2   1      270.56      252.53      3.28 o
  12   2   1      517.01      527.64      6.03 o
  13   2   1      281.93      249.12      3.73 o
  14   2   1       53.80       55.04      1.77 o
  15   2   1       11.42       14.69      1.70 o
  16   2   1      103.09       96.97      2.50 o
  17   2   1        1.52       -1.16      1.90 o
  18   2   1        0.05       -2.03      2.03 o
  19   2   1      129.51      141.23      3.37 o
  20   2   1        5.30        5.95      2.85 o
  21   2   1       89.55       99.58      4.19 o
  22   2   1       36.25       45.94      4.27 o
  23   2   1       40.12       50.01      5.08 o
   1   3   1      211.00      222.65      2.75 o
   2   3   1        4.90       -0.69      0.69 o
   3   3   1      285.21      400.03      4.43 o
   4   3   1     1002.70     1062.50     11.09 o
   5   3   1       44.43       47.64      1.06 o
   6   3   1        5.54       14.53      0.77 o
   7   3   1      376.63      421.17      4.75 o
   8   3   1       68.93       82.73      1.64 o
   9   3   1      608.10      616.90      7.00 o
  10   3   1      522.82      576.31      6.45 o
  11   3   1      987.78      955.94     10.29 o
  12   3   1       49.71       51.40      1.94 o
  13   3   1      292.48      273.06      3.81 o
  14   3   1     1645.86     1681.37     18.36 o
  15   3   1       17.95       24.37      1.95 o
  16   3   1      191.55      193.50      3.71 o
  17   3   1      288.96      281.55      4.64 o
  18   3   1        1.56       -2.01      2.16 o
  19   3   1       94.72      105.44      3.51 o
  20   3   1        1.19        1.71      3.32 o
  21   3   1        0.02        0.53      4.20 o
  22   3   1       28.20       22.33      4.66 o
   0   4   1      638.28      617.31     10.18 o
   1   4   1       19.83       14.54      1.79 o
   2   4   1      204.15      282.44      3.54 o
   3   4   1        0.23       -0.09      0.79 o
   4   4   1      213.82      229.22      3.13 o
   5   4   1     1851.90     1772.02     18.36 o
   6   4   1      236.33      234.87      3.10 o
   7   4   1      484.66      486.15      5.74 o
   8   4   1     2418.69     2532.86     26.08 o
   9   4   1        5.17        5.93      1.12 o
  10   4   1       77.89       65.94      1.70 o
  11   4   1      205.44      188.97      2.99 o
  12   4   1      379.82      375.71      4.77 o
  13   4   1       63.28       75.51      2.07 o
  14   4   1      930.78      957.43     11.41 o
  15   4   1      135.55      153.38      3.43 o
  16   4   1        0.64        0.01      2.39 o
  17   4   1       47.65       47.50      3.09 o
  18   4   1       68.42       78.18      3.77 o
  19   4   1       11.28       10.32      3.43 o
  20   4   1        6.01        8.13      3.74 o
  21   4   1       32.62       30.03      4.51 o
   1   5   1        3.84        9.33      1.04 o
   2   5   1       20.38       25.06      1.26 o
   3   5   1      179.71      196.34      2.83 o
   4   5   1      289.48      272.10      3.54 o
   5   5   1        2.80       -0.99      1.10 o
   6   5   1      830.88      845.32      9.19 o
   7   5   1      108.97       93.74      2.25 o
   8   5   1      296.40      285.25      3.87 o
   9   5   1      979.37     1002.78     14.74 o
  10   5   1        6.47        7.36      1.48 o
  11   5   1      350.72      346.35      5.37 o
  12   5   1        2.96        0.88      1.80 o
  13   5   1       21.49       32.17      2.31 o
  14   5   1        0.30        2.77      2.44 o
  15   5   1      183.44      184.27      4.47 o
  16   5   1      220.21      208.33      5.34 o
  17   5   1       40.51       53.86      3.71 o
  18   5   1       38.61       36.18      3.80 o
  19   5   1       26.15       29.76      4.29 o
  20   5   1       31.43       34.54      4.38 o
   0   6   1       26.75       31.37      3.57 o
   1   6   1      366.35      379.45      4.71 o
   2   6   1      115.40      114.28      2.25 o
   3   6   1      471.27      460.04      5.71 o
   4   6   1      212.97      200.28      3.22 o
   5   6   1      425.99      427.26      5.28 o
   6   6   1      316.25      319.73      4.46 o
   7   6   1      285.62      259.87      4.79 o
   8   6   1      172.55      185.98      3.45 o
   9   6   1       17.13       16.56      1.90 o
  10   6   1        1.67        2.64      1.76 o
  11   6   1       58.23       71.06      2.53 o
  12   6   1       63.58       63.39      2.68 o
  13   6   1       67.39       72.98      2.95 o
  14   6   1       78.62      102.37      3.82 o
  15   6   1        0.46       -1.80      3.49 o
  16   6   1        6.86        4.91      3.62 o
  17   6   1       34.92       42.06      4.57 o
  18   6   1       90.45       92.49      5.26 o
   1   7   1       76.68       87.50      2.17 o
   2   7   1        2.48        3.04      1.50 o
   3   7   1        0.30        1.09      1.57 o
   4   7   1      194.36      205.67      3.54 o
   5   7   1       16.59       16.82      2.01 o
   6   7   1       50.85       55.04      2.40 o
   7   7   1       93.12      112.48      2.82 o
   8   7   1       75.97       68.14      3.45 o
   9   7   1       19.24       15.44      2.21 o
  10   7   1       94.13      105.37      3.53 o
  11   7   1       24.94       23.48      2.83 o
  12   7   1       96.16      115.41      4.31 o
  13   7   1       39.88       41.56      4.98 o
  14   7   1       15.66       11.80      4.09 o
  15   7   1        0.09        1.01      3.84 o
  16   7   1       11.56        5.26      4.43 o
   0   8   1       60.53       58.06      4.27 o
   1   8   1        1.10       -1.24      1.98 o
   2   8   1       14.82        6.89      2.12 o
   3   8   1       49.15       56.10      2.53 o
   4   8   1       15.06       10.39      2.31 o
   5   8   1       40.78       41.45      2.71 o
   6   8   1       69.84       80.14      3.07 o
   7   8   1        3.71        0.95      2.56 o
   8   8   1       12.13       15.29      2.68 o
   9   8   1       23.84       31.88      2.96 o
  10   8   1       24.93       23.55      4.31 o
  11   8   1        7.36        1.13      3.52 o
  12   8   1        5.22        1.95      4.12 o
  13   8   1       23.93       26.59      4.64 o
   1   9   1        8.48        3.88      3.56 o
   2   9   1       24.38       21.12      3.75 o
   3   9   1        0.28       -3.50      3.50 o
   4   9   1       23.05       21.62      3.25 o
   5   9   1        0.98        0.30      3.48 o
   6   9   1       13.15        7.55      3.13 o
   7   9   1        8.25        9.88      3.29 o
   8   9   1        0.53        5.15      3.73 o
   9   9   1       25.43       31.38      3.86 o
   0   0   2    11411.98     9465.35    376.32 o
   1   0   2     4448.24     4684.44     57.93 o
   2   0   2    24555.54    24701.64    292.94 o
   3   0   2     1656.45     1807.44     21.28 o
   4   0   2     5212.15     5131.30     69.41 o
   5   0   2    18090.33    17916.42    240.60 o
   6   0   2      877.54      888.94     12.24 o
   7   0   2     2817.98     2777.53     39.96 o
   8   0   2      629.23      669.35     10.09 o
   9   0   2     9894.89    10474.47    149.66 o
  10   0   2      685.07      865.50     12.99 o
  11   0   2      434.53      359.51      5.94 o
  12   0   2      118.59      106.34      2.65 o
  13   0   2      443.10      417.34      6.94 o
  14   0   2       45.32       54.03      2.17 o
  15   0   2       50.32       36.39      2.33 o
  16   0   2      110.91      117.76      3.47 o
  17   0   2      180.27      184.59      5.03 o
  18   0   2      168.80      164.46      4.71 o
  19   0   2      185.54      184.24      5.94 o
  20   0   2       14.07       12.46      3.82 o
  21   0   2      191.42      206.69      8.82 o
  22   0   2       23.28       31.15      5.27 o
  23   0   2      107.84      124.96      6.76 o
   1   1   2    46398.66    45049.94    400.40 o
   2   1   2      450.09      473.38      4.78 o
   3   1   2    23382.97    23031.26    214.19 o
   4   1   2       86.24      113.04      1.52 o
   5   1   2     2723.12     2680.68     25.69 o
   6   1   2       88.60       94.34      1.30 o
   7   1   2     1739.01     1623.18     16.13 o
   8   1   2      194.55      176.81      2.20 o
   9   1   2     2120.24     2019.35     20.09 o
  10   1   2      538.63      606.04      6.85 o
  11   1   2      413.81      406.35      4.88 o
  12   1   2      109.64      114.41      1.99 o
  13   1   2      161.24      141.66      2.40 o
  14   1   2        3.09        0.27      1.30 o
  15   1   2       20.14       13.72      1.42 o
  16   1   2      306.93      319.13      4.53 o
  17   1   2      911.02      875.28     10.13 o
  18   1   2       27.58       23.83      2.29 o
  19   1   2      181.08      174.43      3.86 o
  20   1   2       52.63       54.81      3.05 o
  21   1   2        5.37        6.63      3.05 o
  22   1   2        6.30        0.28      3.26 o
  23   1   2       21.67       13.90      4.09 o
   0   2   2     8828.06     8939.26    120.48 o
   1   2   2    33525.11    32912.03    322.51 o
   2   2   2    21112.36    21631.64    211.56 o
   3   2   2    11219.67    11712.46    114.82 o
   4   2   2     3777.74     4087.17     40.17 o
   5   2   2     1368.13     1183.64     11.84 o
   6   2   2        0.38        1.12      0.54 o
   7   2   2       25.42       47.69      1.04 o
   8   2   2      380.38      467.44      5.01 o
   9   2   2      631.24      569.66      6.77 o
  10   2   2      542.58      577.50      6.38 o
  11   2   2     1679.24     1657.45     17.25 o
  12   2   2      578.99      543.77      6.18 o
  13   2   2     3218.64     3212.63     33.00 o
  14   2   2      589.12      591.65      6.82 o
  15   2   2     1252.24     1248.63     13.90 o
  16   2   2       23.74       22.29      1.84 o
  17   2   2       14.57       11.00      1.96 o
  18   2   2       15.88       16.63      2.19 o
  19   2   2        0.34       -0.10      2.47 o
  20   2   2        4.98       -0.90      2.72 o
  21   2   2       21.03       26.85      3.55 o
  22   2   2        0.25        2.73      3.81 o
  23   2   2        3.13        1.64      4.59 o
   1   3   2     1081.62     1244.17     13.28 o
   2   3   2       80.19       87.05      1.42 o
   3   3   2      215.57      246.84      2.97 o
   4   3   2      642.78      737.46      7.60 o
   5   3   2      204.99      206.52      2.51 o
   6   3   2      164.01      182.90      2.42 o
   7   3   2       92.68       94.50      1.69 o
   8   3   2       68.63       79.83      1.65 o
   9   3   2      688.88      693.53      7.55 o
  10   3   2      105.38      111.82      2.04 o
  11   3   2      173.19      159.30      2.56 o
  12   3   2      616.51      615.46      6.97 o
  13   3   2       50.32       55.65      1.74 o
  14   3   2      751.60      735.01      8.64 o
  15   3   2      266.65      260.26      4.07 o
  16   3   2      200.52      198.15      3.75 o
  17   3   2        1.82        4.23      2.08 o
  18   3   2        2.21        1.72      2.49 o
  19   3   2       58.42       68.11      3.14 o
  20   3   2       16.33       18.05      3.48 o
  21   3   2       45.01       47.68      4.66 o
  22   3   2        2.20       -4.38      4.38 o
   0   4   2     9941.61    10200.12    145.55 o
   1   4   2      755.77      853.19      9.07 o
   2   4   2       44.77       54.92      1.95 o
   3   4   2      412.78      463.83      5.19 o
   4   4   2       44.69       37.86      1.29 o
   5   4   2     1583.88     1544.89     16.08 o
   6   4   2      765.02      808.06      8.71 o
   7   4   2     1348.71     1423.50     14.90 o
   8   4   2       24.90       32.94      1.73 o
   9   4   2        0.45        1.24      1.64 o
  10   4   2      315.67      297.18      3.93 o
  11   4   2      102.63       91.04      2.03 o
  12   4   2        1.56        0.01      1.52 o
  13   4   2        4.09        9.72      1.59 o
  14   4   2        2.69        6.18      1.85 o
  15   4   2       95.26       90.00      2.79 o
  16   4   2       47.45       56.02      2.71 o
  17   4   2        5.54        6.27      2.76 o
  18   4   2       94.39       89.49      3.67 o
  19   4   2        0.25       -0.12      3.33 o
  20   4   2        1.16       -1.35      3.61 o
  21   4   2       33.39       50.10      4.56 o
   1   5   2      703.09      733.34      7.98 o
   2   5   2       28.01       32.19      1.25 o
   3   5   2      352.67      368.29      4.70 o
   4   5   2      108.90      109.36      2.04 o
   5   5   2       24.62       20.12      1.27 o
   6   5   2       28.67       32.26      1.43 o
   7   5   2       67.52       62.30      1.66 o
   8   5   2      650.62      677.55      7.62 o
   9   5   2        4.45        6.04      1.50 o
  10   5   2        1.83       -1.07      1.90 o
  11   5   2      140.97      145.01      2.87 o
  12   5   2       30.19       35.82      1.91 o
  13   5   2        6.95        7.69      2.13 o
  14   5   2      142.39      159.13      3.76 o
  15   5   2       15.41       27.49      3.63 o
  16   5   2       39.93       37.09      3.09 o
  17   5   2       44.33       53.22      3.33 o
  18   5   2        5.84        9.64      3.69 o
  19   5   2        5.49        0.83      3.96 o
  20   5   2       13.08       12.78      4.21 o
   0   6   2       59.19       59.81      2.70 o
   1   6   2      115.69      123.11      2.34 o
   2   6   2       72.26       63.19      1.73 o
   3   6   2       95.77       76.04      2.06 o
   4   6   2       36.28       40.22      1.63 o
   5   6   2      360.24      372.65      4.95 o
   6   6   2       12.20       15.03      1.65 o
   7   6   2       17.09       11.28      1.70 o
   8   6   2       16.42       16.59      1.78 o
   9   6   2        0.05        1.68      1.81 o
  10   6   2        3.62        1.50      1.93 o
  11   6   2       93.72       91.83      2.72 o
  12   6   2        0.16        1.95      2.21 o
  13   6   2       10.74       14.73      2.81 o
  14   6   2      123.86      123.88      4.02 o
  15   6   2        7.92        4.20      3.10 o
  16   6   2       17.63       18.57      3.77 o
  17   6   2        2.18        2.62      3.91 o
  18   6   2        2.22        0.81      4.34 o
   1   7   2       91.40       91.31      2.27 o
   2   7   2        3.60        1.06      1.56 o
   3   7   2       43.67       47.79      1.94 o
   4   7   2        7.48        9.38      2.31 o
   5   7   2        5.16        8.38      1.82 o
   6   7   2        3.70        3.43      2.15 o
   7   7   2        0.86       -0.22      2.01 o
   8   7   2        4.85       -0.05      2.02 o
   9   7   2       17.85       10.75      2.22 o
  10   7   2        0.38       -1.53      2.32 o
  11   7   2        1.01       -1.17      2.82 o
  12   7   2       15.59       19.10      3.12 o
  13   7   2        1.21       -0.95      3.28 o
  14   7   2       10.82        6.40      4.09 o
  15   7   2       21.76       12.46      4.23 o
  16   7   2       10.93       10.33      4.38 o
   0   8   2        0.01        0.04      3.11 o
   1   8   2        4.71        0.54      2.12 o
   2   8   2       12.56       12.36      2.15 o
   3   8   2        2.60       -0.45      2.10 o
   4   8   2       13.58       13.57      2.23 o
   5   8   2        0.39        2.06      2.64 o
   6   8   2       12.10       15.10      2.72 o
   7   8   2       15.40        9.02      2.56 o
   8   8   2        8.70        5.44      2.73 o
   9   8   2        0.13        0.24      2.84 o
  10   8   2        2.48        4.99      3.51 o
  11   8   2        6.85        4.85      3.47 o
  12   8   2       16.88       14.70      4.31 o
  13   8   2        3.88        6.74      4.36 o
   1   9   2       35.03       34.60      3.64 o
   2   9   2        2.47        2.75      3.14 o
   3   9   2        0.68       -3.06      3.06 o
   4   9   2        1.37        0.94      3.16 o
   5   9   2        0.19       -3.06      3.06 o
   6   9   2        8.78        6.95      3.44 o
   7   9   2       14.68       17.63      3.43 o
   8   9   2        0.04       -1.04      3.80 o
   1   1   3    21962.68    21318.17    204.28 o
   2   1   3     2724.75     2830.88     26.45 o
   3   1   3      350.33      355.83      3.37 o
   4   1   3    13826.44    14300.40    140.31 o
   5   1   3     4473.94     4849.02     50.78 o
   6   1   3      238.55      197.24      2.61 o
   7   1   3     1800.44     2003.85     19.84 o
   8   1   3     1803.71     1893.81     18.80 o
   9   1   3      365.18      396.57      4.33 o
  10   1   3       20.33       21.47      0.88 o
  11   1   3      315.68      335.05      3.99 o
  12   1   3       40.29       44.39      1.51 o
  13   1   3       88.68       90.57      1.84 o
  14   1   3      133.35      151.01      2.58 o
  15   1   3      121.40      114.93      2.47 o
  16   1   3       73.26       77.93      2.18 o
  17   1   3      110.51       97.40      2.69 o
  18   1   3      189.53      201.75      4.31 o
  19   1   3        0.02       -2.26      2.26 o
  20   1   3      257.27      256.80      5.52 o
  21   1   3        4.67        4.67      3.05 o
  22   1   3       12.16       10.95      3.40 o
  23   1   3        0.85        0.69      3.62 o
   0   2   3    36704.85    37395.23    503.93 o
   1   2   3    21632.55    22333.10    212.81 o
   2   2   3     1299.25     1188.76     11.83 o
   3   2   3     3728.43     4240.56     43.01 o
   4   2   3      274.18      287.60      3.11 o
   5   2   3      282.32      286.19      3.21 o
   6   2   3      878.05      939.65      9.51 o
   7   2   3     1734.90     1866.59     18.55 o
   8   2   3       20.51       30.37      1.03 o
   9   2   3      915.42     1084.89     11.02 o
  10   2   3       22.25       16.31      0.91 o
  11   2   3       28.63       42.46      1.82 o
  12   2   3      175.91      153.42      2.36 o
  13   2   3      338.32      347.10      4.39 o
  14   2   3      483.40      479.33      5.97 o
  15   2   3      138.17      116.13      3.35 o
  16   2   3       62.60       70.88      2.19 o
  17   2   3      184.14      179.59      3.60 o
  18   2   3      409.33      402.39      5.85 o
  19   2   3       70.29       75.18      3.15 o
  20   2   3       58.21       60.56      3.15 o
  21   2   3       44.15       50.55      3.75 o
  22   2   3       12.94       20.27      3.92 o
  23   2   3       35.67       45.90      4.61 o
   1   3   3     1698.25     1829.79     19.36 o
   2   3   3     3116.54     3164.40     31.19 o
   3   3   3     1755.29     1815.43     18.64 o
   4   3   3     1215.65     1092.44     11.04 o
   5   3   3       10.50        5.40      1.01 o
   6   3   3      611.07      522.17      5.55 o
   7   3   3      322.03      293.56      3.54 o
   8   3   3     1028.96     1160.30     12.19 o
   9   3   3     1148.37     1110.82     11.70 o
  10   3   3      116.59      133.09      2.21 o
  11   3   3        0.70        2.78      1.14 o
  12   3   3      324.74      317.18      4.08 o
  13   3   3        6.69        9.19      1.48 o
  14   3   3        6.33       11.54      1.69 o
  15   3   3      170.09      186.32      3.38 o
  16   3   3        9.60       13.68      2.01 o
  17   3   3       95.44      101.74      3.15 o
  18   3   3        0.09       -0.53      2.42 o
  19   3   3       54.70       61.74      3.06 o
  20   3   3      117.84      137.87      4.50 o
  21   3   3        0.38        0.21      3.80 o
  22   3   3       72.89       85.05      5.30 o
   0   4   3       56.54       64.65      2.48 o
   1   4   3     1973.89     2074.43     21.32 o
   2   4   3      791.58      766.34      8.21 o
   3   4   3       70.24       90.58      1.63 o
   4   4   3      644.73      670.35      7.52 o
   5   4   3        4.29        4.08      0.86 o
   6   4   3     1377.97     1436.39     14.52 o
   7   4   3       63.37       71.94      1.59 o
   8   4   3      718.58      708.37      7.79 o
   9   4   3      529.34      549.09      6.26 o
  10   4   3     1666.24     1687.42     19.63 o
  11   4   3       59.44       64.62      1.73 o
  12   4   3       99.12       95.42      2.22 o
  13   4   3      375.14      362.76      5.26 o
  14   4   3       90.83       95.32      2.69 o
  15   4   3      473.05      491.37      7.84 o
  16   4   3      539.10      540.50      7.91 o
  17   4   3       80.84       89.15      3.21 o
  18   4   3      103.10      115.92      3.90 o
  19   4   3        1.00       -1.05      3.09 o
  20   4   3       23.51       28.46      3.86 o
  21   4   3        5.53        0.84      4.24 o
   1   5   3      143.59      133.76      2.32 o
   2   5   3      197.18      209.62      2.92 o
   3   5   3       38.38       43.75      1.34 o
   4   5   3      754.44      681.96      8.03 o
   5   5   3       53.77       72.14      1.66 o
   6   5   3      280.99      294.34      4.13 o
   7   5   3       64.31       71.32      1.76 o
   8   5   3       84.95       64.00      1.94 o
   9   5   3        6.43        4.25      1.48 o
  10   5   3        0.41        3.00      1.48 o
  11   5   3        5.79        8.21      1.70 o
  12   5   3      118.83      130.76      2.87 o
  13   5   3        7.97       10.31      1.91 o
  14   5   3      197.29      208.59      5.96 o
  15   5   3      236.24      252.01      5.34 o
  16   5   3        8.66        7.68      2.78 o
  17   5   3        2.12        5.24      3.05 o
  18   5   3        6.18        4.15      3.65 o
  19   5   3        7.79        7.48      3.97 o
  20   5   3       18.90       24.77      4.57 o
   0   6   3      147.05      139.91      3.88 o
   1   6   3      305.46      290.05      3.88 o
   2   6   3      364.40      342.81      4.40 o
   3   6   3       12.64        9.47      1.66 o
   4   6   3       14.55       11.49      1.51 o
   5   6   3      195.78      189.53      3.33 o
   6   6   3       11.93        5.28      1.58 o
   7   6   3      246.16      239.56      3.80 o
   8   6   3      381.27      378.84      5.08 o
   9   6   3        0.30        3.23      1.75 o
  10   6   3      339.96      317.04      4.85 o
  11   6   3        4.61        5.70      2.12 o
  12   6   3        7.10        5.65      2.41 o
  13   6   3        7.36        8.74      2.74 o
  14   6   3        5.05        2.34      2.86 o
  15   6   3        1.01       -0.25      3.07 o
  16   6   3       75.23       94.56      4.60 o
  17   6   3       11.20       15.46      4.02 o
  18   6   3        0.91        1.69      4.23 o
   1   7   3      330.70      329.00      4.75 o
   2   7   3       56.72       63.51      2.03 o
   3   7   3        0.00       -1.58      1.58 o
   4   7   3      109.01      125.83      2.70 o
   5   7   3       35.46       39.84      2.24 o
   6   7   3      424.82      394.46      5.85 o
   7   7   3       11.90       14.99      2.14 o
   8   7   3        0.35       -1.85      2.02 o
   9   7   3       20.39       20.06      2.28 o
  10   7   3       49.86       57.05      2.88 o
  11   7   3       38.10       35.95      2.94 o
  12   7   3       38.63       49.77      4.12 o
  13   7   3       10.59        9.75      3.16 o
  14   7   3       56.28       70.02      4.15 o
  15   7   3        3.79        1.59      4.06 o
  16   7   3        0.00       -0.20      4.34 o
   0   8   3       31.14       34.81      3.50 o
   1   8   3        2.76       -1.34      2.27 o
   2   8   3       27.61       26.51      2.51 o
   3   8   3       11.07       12.21      2.24 o
   4   8   3       72.15       79.38      2.79 o
   5   8   3        0.47        0.36      2.16 o
   6   8   3        6.82        8.16      2.55 o
   7   8   3        0.17       -1.24      2.35 o
   8   8   3       23.73       19.56      3.08 o
   9   8   3       55.95       64.69      3.74 o
  10   8   3       42.72       46.19      3.75 o
  11   8   3        0.32        0.04      3.45 o
  12   8   3        5.51        8.05      3.66 o
  13   8   3       38.47       49.38      4.84 o
   1   9   3        0.01        0.95      3.20 o
   2   9   3        2.51        1.95      3.06 o
   3   9   3        0.06       -3.16      3.16 o
   4   9   3        2.29       -1.09      3.37 o
   5   9   3        2.00       -2.42      3.14 o
   6   9   3        3.48        0.24      3.30 o
   7   9   3        5.61        3.36      4.12 o
   8   9   3        3.66        5.33      3.84 o
   0   0   4       43.75       59.87      1.36 o
   1   0   4     2788.81     2892.92     37.12 o
   2   0   4    26733.84    27688.73    398.03 o
   3   0   4        4.94        9.31      1.65 o
   4   0   4      713.59      713.09      9.44 o
   5   0   4      109.27       75.78      2.22 o
   6   0   4     5246.80     5208.92     70.10 o
   7   0   4      994.21     1165.21     16.07 o
   8   0   4     1165.15     1086.74     16.00 o
   9   0   4     3377.67     3574.49     51.43 o
  10   0   4     1351.23     1253.99     18.50 o
  11   0   4      454.05      512.36      8.08 o
  12   0   4        0.26        0.41      1.33 o
  13   0   4       28.35       35.03      1.93 o
  14   0   4       98.85       92.64      3.02 o
  15   0   4     3003.64     2719.86     39.69 o
  16   0   4     1829.86     1755.67     29.04 o
  17   0   4       99.27      115.14      3.93 o
  18   0   4      600.21      572.46     10.61 o
  19   0   4       53.69       49.80      3.54 o
  20   0   4      103.49       98.62      4.88 o
  21   0   4       15.86        6.91      4.47 o
  22   0   4        1.13        2.55      4.71 o
  23   0   4        0.27       -5.23      5.23 o
   1   1   4     7459.67     7695.93     73.38 o
   2   1   4    25912.82    25858.57    234.27 o
   3   1   4      320.19      327.18      3.47 o
   4   1   4    36361.82    36695.91    360.34 o
   5   1   4      682.61      776.29      7.86 o
   6   1   4     1216.92     1091.20     12.09 o
   7   1   4        1.89        1.05      0.67 o
   8   1   4      536.74      671.03      7.43 o
   9   1   4       65.14      100.51      1.79 o
  10   1   4     1064.28     1113.17     11.66 o
  11   1   4      374.68      338.81      3.95 o
  12   1   4     1300.87     1199.07     12.66 o
  13   1   4      331.11      319.46      4.01 o
  14   1   4        7.21       11.05      1.31 o
  15   1   4     1129.71     1113.98     14.38 o
  16   1   4       34.50       22.53      1.81 o
  17   1   4       41.82       43.91      2.04 o
  18   1   4       61.84       77.97      2.71 o
  19   1   4       53.81       58.12      2.87 o
  20   1   4      164.16      173.10      4.41 o
  21   1   4       19.46       15.51      3.13 o
  22   1   4       59.45       66.23      3.98 o
  23   1   4        9.13        5.21      4.00 o
   0   2   4     6818.68     7468.24     95.50 o
   1   2   4     1422.90     1685.92     16.21 o
   2   2   4      954.12     1021.70     10.55 o
   3   2   4     7099.69     7232.64     71.06 o
   4   2   4      311.48      365.68      4.25 o
   5   2   4     1077.05     1113.10     10.86 o
   6   2   4     1633.83     1557.92     16.01 o
   7   2   4       73.89      101.45      1.50 o
   8   2   4     3513.35     3356.76     36.60 o
   9   2   4       79.69       87.47      1.77 o
  10   2   4     1202.78     1206.63     13.13 o
  11   2   4      335.16      324.78      4.29 o
  12   2   4       62.01       63.62      1.68 o
  13   2   4      652.74      612.42      7.23 o
  14   2   4       15.08       14.42      1.55 o
  15   2   4      124.64      140.04      2.82 o
  16   2   4      465.51      426.20      6.22 o
  17   2   4        7.51        2.69      1.96 o
  18   2   4      129.19      134.68      3.29 o
  19   2   4        7.79        7.11      2.55 o
  20   2   4       83.63       89.80      3.64 o
  21   2   4        1.64        0.06      3.29 o
  22   2   4       13.33       20.58      3.83 o
  23   2   4       25.55       37.78      4.68 o
   1   3   4     3632.66     3824.64     38.89 o
   2   3   4      365.89      353.02      3.85 o
   3   3   4     1131.25     1225.25     11.93 o
   4   3   4     4992.23     4986.04     54.03 o
   5   3   4     3965.11     4074.04     44.20 o
   6   3   4     1644.98     1682.02     17.96 o
   7   3   4      105.80       93.88      1.64 o
   8   3   4        6.31       16.00      0.95 o
   9   3   4       88.35       98.48      1.83 o
  10   3   4      471.57      440.54      4.91 o
  11   3   4        0.22        1.95      1.18 o
  12   3   4      736.67      735.33      8.49 o
  13   3   4       23.00       25.30      1.59 o
  14   3   4      526.68      565.49      6.90 o
  15   3   4      236.20      243.27      3.95 o
  16   3   4      153.63      151.59      3.68 o
  17   3   4       56.00       58.58      2.94 o
  18   3   4        2.94       -2.44      2.44 o
  19   3   4        8.57        6.39      2.86 o
  20   3   4       19.77       19.17      3.18 o
  21   3   4        0.06       -1.88      3.57 o
  22   3   4       17.46        9.43      4.69 o
   0   4   4     2227.78     2125.56     30.80 o
   1   4   4     6622.13     6282.12     65.81 o
   2   4   4      212.48      202.09      4.78 o
   3   4   4       14.59        9.27      0.98 o
   4   4   4       47.50       62.34      1.31 o
   5   4   4      752.66      749.95      8.39 o
   6   4   4      620.32      609.79      7.00 o
   7   4   4        9.41       12.38      1.24 o
   8   4   4       36.56       30.38      1.68 o
   9   4   4      868.97      819.88      8.94 o
  10   4   4      171.46      186.12      3.47 o
  11   4   4      592.39      566.51      6.58 o
  12   4   4        4.05        1.82      1.59 o
  13   4   4       79.45       78.14      2.25 o
  14   4   4       62.89       66.28      2.94 o
  15   4   4       42.45       43.50      2.49 o
  16   4   4       95.76      107.86      4.65 o
  17   4   4      111.84      127.12      3.65 o
  18   4   4        0.15        2.85      2.93 o
  19   4   4        0.20        2.74      3.10 o
  20   4   4       22.80       19.82      3.96 o
  21   4   4        0.96       -1.51      4.20 o
   1   5   4       29.28       31.50      1.43 o
   2   5   4      196.02      176.45      2.63 o
   3   5   4      173.78      157.51      2.56 o
   4   5   4       54.81       64.57      1.57 o
   5   5   4       44.00       47.43      1.44 o
   6   5   4      142.19      155.63      2.55 o
   7   5   4      102.96      111.74      2.33 o
   8   5   4      147.19      133.46      2.72 o
   9   5   4      182.29      202.76      4.39 o
  10   5   4      288.31      270.17      3.99 o
  11   5   4       27.93       32.84      2.08 o
  12   5   4       54.81       52.28      2.09 o
  13   5   4      127.85      138.21      3.23 o
  14   5   4       18.50       15.93      2.32 o
  15   5   4        2.28       -0.07      2.63 o
  16   5   4        1.09       -1.12      2.82 o
  17   5   4        3.25       -3.02      3.02 o
  18   5   4        1.90        1.17      3.34 o
  19   5   4        0.54       -2.86      3.77 o
  20   5   4        0.01       -3.58      4.25 o
   0   6   4      354.75      376.36      7.20 o
   1   6   4      229.12      194.22      3.47 o
   2   6   4       75.65       86.48      1.99 o
   3   6   4        2.43       -0.94      1.46 o
   4   6   4        1.21       -1.45      1.45 o
   5   6   4       10.96       12.13      1.53 o
   6   6   4       69.23       67.65      2.18 o
   7   6   4       88.46       99.11      2.36 o
   8   6   4      168.18      188.00      4.04 o
   9   6   4      210.94      212.08      3.73 o
  10   6   4        0.27        4.84      1.90 o
  11   6   4        5.91        3.69      2.13 o
  12   6   4        4.70        1.24      2.52 o
  13   6   4       24.92       31.20      2.96 o
  14   6   4        2.35        2.48      2.84 o
  15   6   4       13.15       19.31      3.22 o
  16   6   4        0.32        3.60      3.34 o
  17   6   4        3.01       -0.05      3.90 o
  18   6   4        2.10       -1.44      4.09 o
   1   7   4        6.12        4.04      1.59 o
   2   7   4      117.10      115.54      3.31 o
   3   7   4        3.45        2.44      1.74 o
   4   7   4       27.60       28.83      2.12 o
   5   7   4       34.81       36.80      2.07 o
   6   7   4        2.18        3.97      2.07 o
   7   7   4        2.55       -2.02      2.02 o
   8   7   4        0.22       -0.78      2.00 o
   9   7   4       63.59       72.43      2.82 o
  10   7   4       48.58       51.71      3.03 o
  11   7   4        0.16       -0.48      2.66 o
  12   7   4       21.10       18.23      3.08 o
  13   7   4        6.06        6.63      3.21 o
  14   7   4        0.10       -2.15      3.32 o
  15   7   4        6.38        1.02      4.07 o
  16   7   4       22.63       18.74      4.62 o
   0   8   4       19.47       23.95      3.42 o
   1   8   4       27.46       23.54      2.44 o
   2   8   4      133.84      133.85      3.52 o
   3   8   4       18.22       19.03      2.45 o
   4   8   4       19.06       22.18      2.35 o
   5   8   4        0.13       -0.17      2.23 o
   6   8   4        3.54       -1.50      2.62 o
   7   8   4       11.78        8.51      2.47 o
   8   8   4        2.34        4.91      2.78 o
   9   8   4       10.13       12.24      3.32 o
  10   8   4        1.11        6.08      3.56 o
  11   8   4        3.32       10.53      3.65 o
  12   8   4        0.66       -3.26      3.73 o
  13   8   4        4.29        1.39      4.33 o
   1   9   4        0.06       -2.82      2.82 o
   2   9   4        3.29        2.54      3.14 o
   3   9   4       31.20       35.51      3.39 o
   4   9   4        0.51       -0.87      3.47 o
   5   9   4        0.36       -0.66      3.11 o
   6   9   4        0.21        0.79      3.63 o
   7   9   4        0.53       -3.92      3.92 o
   8   9   4       11.31        9.35      4.36 o
   1   1   5     4172.16     4173.33     38.89 o
   2   1   5     4385.09     4905.17     44.38 o
   3   1   5    14725.20    15436.47    146.54 o
   4   1   5      479.37      619.92      6.69 o
   5   1   5      699.78      714.81      7.74 o
   6   1   5     3675.17     4046.48     41.17 o
   7   1   5      227.07      245.07      3.06 o
   8   1   5      868.82      963.00     10.46 o
   9   1   5     1450.91     1591.54     17.03 o
  10   1   5      224.10      255.58      3.33 o
  11   1   5      186.54      146.71      2.66 o
  12   1   5       64.36       79.77      1.75 o
  13   1   5      224.92      209.74      3.20 o
  14   1   5      489.21      460.60      5.72 o
  15   1   5     1154.07     1103.30     12.79 o
  16   1   5      298.52      252.10      4.66 o
  17   1   5       73.19       75.49      3.23 o
  18   1   5        0.01       -1.09      2.04 o
  19   1   5        4.86        9.28      2.49 o
  20   1   5       34.67       36.90      3.05 o
  21   1   5       56.06       59.44      3.46 o
  22   1   5       40.01       43.17      3.76 o
  23   1   5        0.02       -3.11      4.09 o
   0   2   5     3141.43     3562.07     48.19 o
   1   2   5    16584.41    16325.34    159.76 o
   2   2   5      364.40      407.74      4.71 o
   3   2   5     3799.57     4071.39     40.14 o
   4   2   5     1632.84     1775.26     17.14 o
   5   2   5      718.87      693.00      7.10 o
   6   2   5      357.32      426.09      4.51 o
   7   2   5      406.45      414.90      4.62 o
   8   2   5     1875.53     2186.23     24.00 o
   9   2   5     1829.70     1886.71     20.16 o
  10   2   5      501.32      524.80      6.22 o
  11   2   5        0.38       -0.15      1.08 o
  12   2   5      112.25      122.75      2.34 o
  13   2   5        0.15       -1.30      1.30 o
  14   2   5      503.54      508.89      6.27 o
  15   2   5     1111.16     1018.78     11.53 o
  16   2   5      247.03      242.65      3.89 o
  17   2   5      160.95      148.01      3.25 o
  18   2   5       32.46       26.37      2.50 o
  19   2   5       42.53       40.99      2.81 o
  20   2   5        2.67        2.26      2.95 o
  21   2   5       92.23      104.32      5.00 o
  22   2   5        4.33        4.07      3.64 o
  23   2   5        6.39        3.13      4.13 o
   1   3   5     1407.46     1337.91     13.40 o
   2   3   5      651.89      649.48      6.90 o
   3   3   5       30.21       51.41      1.36 o
   4   3   5       13.92       25.02      1.93 o
   5   3   5     4307.71     4209.06     44.16 o
   6   3   5     1558.58     1736.06     18.50 o
   7   3   5     2867.13     3103.07     33.93 o
   8   3   5      468.00      510.91      5.50 o
   9   3   5      586.16      523.91      5.89 o
  10   3   5       18.35       19.69      1.46 o
  11   3   5      573.83      543.71      6.51 o
  12   3   5      770.69      785.26      9.00 o
  13   3   5      186.95      178.90      3.09 o
  14   3   5      112.45      109.28      2.48 o
  15   3   5      335.58      353.66      5.10 o
  16   3   5       10.09       11.08      2.14 o
  17   3   5      200.01      211.35      4.85 o
  18   3   5        0.00       -1.00      2.43 o
  19   3   5       40.09       40.49      3.09 o
  20   3   5        0.21       -1.12      3.13 o
  21   3   5        3.96        2.68      3.41 o
  22   3   5        0.00       -1.07      4.59 o
   0   4   5    10565.63    10588.70    151.46 o
   1   4   5     1791.18     1710.25     17.66 o
   2   4   5        5.23        1.34      1.73 o
   3   4   5      300.37      257.54      4.25 o
   4   4   5      116.15      147.56      2.30 o
   5   4   5      144.62      151.90      2.90 o
   6   4   5      312.78      313.75      4.35 o
   7   4   5      888.31      800.01      9.29 o
   8   4   5       87.78       90.63      1.96 o
   9   4   5      101.11      111.38      2.18 o
  10   4   5       21.11       30.37      1.35 o
  11   4   5       89.99      109.58      3.56 o
  12   4   5        7.23        6.52      1.57 o
  13   4   5      334.85      328.02      5.43 o
  14   4   5       17.02       15.79      2.04 o
  15   4   5      103.87      106.42      2.96 o
  16   4   5       37.73       43.42      2.68 o
  17   4   5        4.29        3.61      2.54 o
  18   4   5       16.42       12.75      2.82 o
  19   4   5        2.99        3.25      3.20 o
  20   4   5        7.87       -0.64      3.77 o
  21   4   5       27.61       31.08      5.25 o
   1   5   5     1568.25     1483.30     15.50 o
   2   5   5      232.70      230.32      3.15 o
   3   5   5      193.29      183.11      3.23 o
   4   5   5       84.69       73.18      1.62 o
   5   5   5      111.52       88.52      1.94 o
   6   5   5      118.51      126.71      2.45 o
   7   5   5     1436.55     1314.32     14.93 o
   8   5   5        3.17        7.47      1.47 o
   9   5   5     1611.01     1584.92     18.65 o
  10   5   5      124.03      131.91      2.69 o
  11   5   5      121.56      122.06      2.73 o
  12   5   5       31.89       33.23      2.09 o
  13   5   5       46.91       56.30      2.47 o
  14   5   5       37.39       36.12      2.43 o
  15   5   5        3.70        2.11      2.75 o
  16   5   5       22.25       14.47      3.12 o
  17   5   5       93.27      117.48      4.24 o
  18   5   5        1.10        0.96      3.42 o
  19   5   5       48.71       45.98      4.30 o
  20   5   5        1.11       -3.90      4.47 o
   0   6   5      684.73      663.38     10.58 o
   1   6   5      430.11      416.52      5.10 o
   2   6   5      791.56      755.86      8.36 o
   3   6   5      568.75      592.89      6.78 o
   4   6   5       18.77       14.85      1.51 o
   5   6   5      583.99      565.69      7.10 o
   6   6   5       82.49       77.30      2.06 o
   7   6   5       61.40       57.50      2.06 o
   8   6   5       86.45       80.96      2.30 o
   9   6   5        6.17        5.14      1.78 o
  10   6   5        1.30        0.46      1.88 o
  11   6   5      115.75      134.09      4.74 o
  12   6   5        0.49        2.88      2.48 o
  13   6   5       56.46       63.95      3.23 o
  14   6   5        0.68       -2.77      2.77 o
  15   6   5       60.88       57.70      3.63 o
  16   6   5       48.67       53.62      3.70 o
  17   6   5        1.44        1.53      3.53 o
  18   6   5        0.77       -3.94      4.05 o
   1   7   5       27.56       26.83      1.93 o
   2   7   5        4.99        1.04      1.73 o
   3   7   5       35.34       28.16      2.66 o
   4   7   5        1.06        0.89      1.94 o
   5   7   5       43.76       45.06      2.19 o
   6   7   5        1.64       -1.63      1.89 o
   7   7   5       34.62       38.86      2.31 o
   8   7   5       36.51       38.60      2.36 o
   9   7   5       42.98       51.86      2.96 o
  10   7   5       33.93       47.96      2.94 o
  11   7   5       24.36       21.04      2.82 o
  12   7   5        0.18       -1.87      3.11 o
  13   7   5        0.61        0.91      3.19 o
  14   7   5       15.47       17.55      3.47 o
  15   7   5        1.78       -0.30      3.43 o
  16   7   5        1.11        1.77      4.42 o
   0   8   5       57.58       49.72      3.90 o
   1   8   5       11.49       13.94      2.45 o
   2   8   5        3.76        2.35      2.34 o
   3   8   5       70.19       66.94      2.99 o
   4   8   5        4.19        6.99      2.54 o
   5   8   5       84.02       95.19      3.21 o
   6   8   5        4.64        4.50      2.50 o
   7   8   5       17.06       15.75      2.62 o
   8   8   5       18.52       19.72      2.96 o
   9   8   5        3.91        1.82      3.15 o
  10   8   5       48.44       52.50      3.67 o
  11   8   5       99.14      118.67      4.88 o
  12   8   5        9.87       15.18      3.86 o
  13   8   5        1.89        0.63      3.94 o
   1   9   5        3.47        1.65      2.88 o
   2   9   5        0.63        0.28      2.88 o
   3   9   5        6.23        8.43      2.96 o
   4   9   5        2.92        0.83      3.22 o
   5   9   5        3.37        0.95      3.48 o
   6   9   5        3.35        1.79      3.75 o
   7   9   5       25.78       28.00      4.18 o
   8   9   5        7.93        4.36      4.14 o
   0   0   6     1499.72     1483.58     30.35 o
   1   0   6     7033.85     7411.43     99.95 o
   2   0   6     4636.82     4714.78     67.41 o
   3   0   6    15094.33    15343.88    207.68 o
   4   0   6     3993.67     4210.45     56.96 o
   5   0   6     1885.57     1681.84     22.92 o
   6   0   6       10.24        2.66      1.29 o
   7   0   6     3474.53     3455.56     49.64 o
   8   0   6     1432.88     1546.67     22.55 o
   9   0   6     6272.69     7034.66    100.70 o
  10   0   6        0.44        2.87      1.18 o
  11   0   6      203.97      172.64      3.48 o
  12   0   6      648.38      640.95     10.00 o
  13   0   6      176.74      176.64      3.76 o
  14   0   6     1098.01     1003.82     15.26 o
  15   0   6      336.93      280.08      7.55 o
  16   0   6       20.06       29.55      2.76 o
  17   0   6      968.75      885.30     16.14 o
  18   0   6      674.61      670.42     14.17 o
  19   0   6      132.83      128.98      4.48 o
  20   0   6       46.78       52.17      7.50 o
  21   0   6       96.57       99.76      5.72 o
  22   0   6       26.70       33.32      5.22 o
  23   0   6       54.25       81.35      6.40 o
   1   1   6     6422.66     6136.43     58.43 o
   2   1   6     6097.35     6258.64     61.25 o
   3   1   6      270.76      337.56      3.52 o
   4   1   6       84.10       78.91      1.22 o
   5   1   6     7098.78     7416.12     80.15 o
   6   1   6     1831.04     1669.21     17.17 o
   7   1   6     8103.07     8462.44     85.81 o
   8   1   6      336.50      370.11      4.36 o
   9   1   6     1463.65     1384.12     14.88 o
  10   1   6      284.95      331.32      4.07 o
  11   1   6      610.92      591.28      6.78 o
  12   1   6       27.05       30.21      1.31 o
  13   1   6        9.18        5.40      1.31 o
  14   1   6     1528.24     1443.97     15.79 o
  15   1   6     1585.51     1539.57     17.45 o
  16   1   6     1080.95      974.14     11.11 o
  17   1   6      109.71      123.63      3.09 o
  18   1   6       36.67       45.88      2.45 o
  19   1   6       62.76       54.41      2.80 o
  20   1   6        5.11        8.51      2.68 o
  21   1   6       19.34       22.93      3.32 o
  22   1   6       16.35       20.34      3.91 o
  23   1   6        3.38       -2.80      4.02 o
   0   2   6     1831.99     1893.01     25.76 o
   1   2   6        7.23       12.84      0.96 o
   2   2   6      168.86      164.53      1.93 o
   3   2   6     3249.31     3162.23     33.23 o
   4   2   6     4151.74     4383.51     41.93 o
   5   2   6      960.28      950.26      9.89 o
   6   2   6        0.63        0.98      0.71 o
   7   2   6     1252.97     1301.25     13.97 o
   8   2   6       28.50       53.61      1.35 o
   9   2   6      264.76      247.73      3.26 o
  10   2   6     1044.89     1072.69     11.76 o
  11   2   6      614.95      599.69      6.94 o
  12   2   6      124.00      130.21      2.38 o
  13   2   6      448.81      440.10      5.48 o
  14   2   6       20.01       17.80      1.61 o
  15   2   6      272.55      268.08      4.06 o
  16   2   6        3.31       -0.87      1.83 o
  17   2   6        4.13       -0.03      1.94 o
  18   2   6      204.52      205.46      4.37 o
  19   2   6        0.45        1.43      2.66 o
  20   2   6       33.50       31.72      3.18 o
  21   2   6       63.77       72.12      3.82 o
  22   2   6        1.90        4.62      3.74 o
   1   3   6      115.83      101.56      1.43 o
   2   3   6      628.28      653.26      6.94 o
   3   3   6       58.04       85.40      1.59 o
   4   3   6      530.45      507.91      5.58 o
   5   3   6      276.86      230.79      3.01 o
   6   3   6     4671.40     4753.16     49.88 o
   7   3   6     1269.10     1321.23     14.25 o
   8   3   6      227.18      233.61      3.08 o
   9   3   6     1141.57     1147.91     13.01 o
  10   3   6      705.08      651.70      7.51 o
  11   3   6      127.94      121.17      2.30 o
  12   3   6      406.19      376.76      4.89 o
  13   3   6       18.21       18.15      1.56 o
  14   3   6       27.82       33.98      1.89 o
  15   3   6       54.20       46.78      2.26 o
  16   3   6      234.20      220.22      4.80 o
  17   3   6      120.84      115.14      4.14 o
  18   3   6       10.62        9.64      2.50 o
  19   3   6       63.85       69.01      3.41 o
  20   3   6       29.79       47.53      3.34 o
  21   3   6        0.07        2.15      3.36 o
  22   3   6       23.35       35.23      4.03 o
   0   4   6        4.49        6.99      4.28 o
   1   4   6     2134.78     2137.18     21.98 o
   2   4   6       70.88       55.82      2.21 o
   3   4   6      696.22      738.09      8.23 o
   4   4   6       30.77       27.27      1.77 o
   5   4   6      809.24      827.97      9.51 o
   6   4   6      352.82      368.49      4.74 o
   7   4   6        1.07        2.92      1.07 o
   8   4   6       20.76       36.46      1.52 o
   9   4   6        0.59       -1.16      1.16 o
  10   4   6      718.02      738.79      8.86 o
  11   4   6        6.00        9.75      1.64 o
  12   4   6        0.26       -1.53      1.53 o
  13   4   6       13.79        8.96      1.81 o
  14   4   6        0.00       -0.84      1.97 o
  15   4   6       17.01       21.48      2.40 o
  16   4   6       60.75       62.40      2.84 o
  17   4   6       28.88       26.54      2.66 o
  18   4   6        4.54       -0.93      2.65 o
  19   4   6       41.77       47.55      3.66 o
  20   4   6        0.20       -0.82      3.73 o
  21   4   6       31.24       26.45      4.56 o
   1   5   6       12.45        9.94      1.16 o
   2   5   6     1289.00     1349.54     14.62 o
   3   5   6      583.73      569.81      6.62 o
   4   5   6       33.42       32.69      1.60 o
   5   5   6       67.85       67.70      1.82 o
   6   5   6        7.50        8.24      1.31 o
   7   5   6       13.89       17.03      1.47 o
   8   5   6      104.94      114.70      2.50 o
   9   5   6        5.19        8.82      1.53 o
  10   5   6       35.93       40.09      1.87 o
  11   5   6        0.13       -1.77      1.77 o
  12   5   6       12.69        7.50      2.09 o
  13   5   6        6.92        7.44      2.18 o
  14   5   6        0.01       -2.28      2.28 o
  15   5   6       31.95       23.05      2.69 o
  16   5   6        3.34        0.20      3.01 o
  17   5   6       24.96       31.01      3.34 o
  18   5   6        0.85       -0.71      3.31 o
  19   5   6       32.95       33.33      3.93 o
  20   5   6        3.87        5.00      5.42 o
   0   6   6     1433.08     1293.54     19.45 o
   1   6   6      116.28      105.59      2.47 o
   2   6   6       50.72       44.55      1.84 o
   3   6   6       70.86       71.97      2.02 o
   4   6   6       19.69       15.66      1.57 o
   5   6   6       13.38       14.06      1.74 o
   6   6   6      254.31      239.88      3.89 o
   7   6   6       12.29        9.76      1.74 o
   8   6   6      176.51      179.37      3.37 o
   9   6   6       36.11       29.82      1.96 o
  10   6   6      146.33      143.07      3.62 o
  11   6   6       15.06       20.37      2.39 o
  12   6   6       51.75       35.63      2.83 o
  13   6   6        3.74        0.52      2.66 o
  14   6   6        7.44       -0.51      2.95 o
  15   6   6        0.12       -1.92      3.09 o
  16   6   6        0.60        1.21      3.21 o
  17   6   6        4.49        1.01      3.40 o
  18   6   6        9.33        5.15      4.26 o
   1   7   6      175.11      170.36      3.64 o
   2   7   6       73.65       72.40      2.29 o
   3   7   6       25.74       26.09      1.98 o
   4   7   6        2.76        7.70      2.00 o
   5   7   6       34.70       36.24      2.20 o
   6   7   6        8.60        7.85      1.95 o
   7   7   6        4.17        5.97      2.07 o
   8   7   6       51.64       57.51      2.52 o
   9   7   6       12.39       11.79      2.66 o
  10   7   6        2.45        1.66      2.65 o
  11   7   6       55.82       59.56      3.20 o
  12   7   6       30.15       35.76      3.13 o
  13   7   6        2.94        1.08      3.30 o
  14   7   6       28.42       30.21      3.67 o
  15   7   6       11.05        7.27      3.63 o
  16   7   6        4.87        2.46      4.17 o
   0   8   6       15.50       14.45      3.47 o
   1   8   6       75.85       65.33      2.79 o
   2   8   6        0.23       -2.33      2.37 o
   3   8   6       17.15       14.68      2.47 o
   4   8   6      112.76       98.56      3.34 o
   5   8   6        6.97        9.69      2.53 o
   6   8   6        1.48       -2.70      2.70 o
   7   8   6        1.53        0.35      2.83 o
   8   8   6       72.19       82.52      5.11 o
   9   8   6       11.70       12.77      3.20 o
  10   8   6        0.00        2.26      3.43 o
  11   8   6       19.21       22.96      3.57 o
  12   8   6        9.94       10.13      3.91 o
   1   9   6        3.11        0.19      2.89 o
   2   9   6       28.80       30.32      3.17 o
   3   9   6        1.29       -2.18      3.15 o
   4   9   6        3.82        0.96      3.13 o
   5   9   6       12.37       13.68      3.65 o
   6   9   6        1.75        3.28      3.84 o
   7   9   6        5.21        4.75      3.92 o
   8   9   6        0.04        2.09      3.94 o
   1   1   7      181.82      186.18      2.26 o
   2   1   7        3.18        1.13      0.46 o
   3   1   7     2369.69     2474.75     24.32 o
   4   1   7     2586.35     2672.61     27.06 o
   5   1   7      829.76      866.36      8.99 o
   6   1   7     7758.34     8096.04     87.52 o
   7   1   7     1700.79     1843.16     18.98 o
   8   1   7      393.58      443.65      4.93 o
   9   1   7       79.86      106.14      1.89 o
  10   1   7      131.36      114.54      2.15 o
  11   1   7      279.86      295.33      3.80 o
  12   1   7       13.22       12.95      1.24 o
  13   1   7       18.62       17.37      1.39 o
  14   1   7       51.93       52.62      2.51 o
  15   1   7      511.68      494.08      6.20 o
  16   1   7      733.35      663.30      8.42 o
  17   1   7       16.75       15.35      2.11 o
  18   1   7       14.87       13.32      2.19 o
  19   1   7       16.54       19.47      2.42 o
  20   1   7       70.81       76.03      3.40 o
  21   1   7        0.35       -3.15      3.15 o
  22   1   7        0.95       -1.97      3.66 o
  23   1   7        0.37        1.08      4.03 o
   0   2   7       83.98       99.18      2.37 o
   1   2   7        9.20       14.64      0.80 o
   2   2   7     2051.16     1842.93     19.40 o
   3   2   7     2314.96     2604.28     28.34 o
   4   2   7      195.85      219.36      2.51 o
   5   2   7     2401.15     2458.09     24.26 o
   6   2   7      353.88      458.92      4.87 o
   7   2   7     2914.68     3123.59     34.04 o
   8   2   7     1200.50     1102.92     11.96 o
   9   2   7     1616.77     1698.61     18.19 o
  10   2   7        6.28       22.75      1.14 o
  11   2   7       15.74       17.52      1.19 o
  12   2   7       70.74       86.30      2.44 o
  13   2   7       69.80       74.27      2.47 o
  14   2   7      873.07      832.14      9.88 o
  15   2   7        2.64        4.77      1.70 o
  16   2   7       19.63       17.73      1.89 o
  17   2   7      244.46      219.87      4.17 o
  18   2   7       82.82       95.20      2.98 o
  19   2   7       25.81       27.37      2.92 o
  20   2   7        2.39        2.38      2.90 o
  21   2   7        1.45       -1.05      3.34 o
  22   2   7       10.72       12.91      3.96 o
   1   3   7     1988.34     2030.40     20.77 o
   2   3   7      318.49      258.65      3.15 o
   3   3   7      681.88      585.52      6.78 o
   4   3   7      545.15      521.13      6.12 o
   5   3   7     2054.82     2135.82     21.95 o
   6   3   7      516.12      459.11      5.33 o
   7   3   7      109.33      103.33      1.85 o
   8   3   7       16.37       19.77      0.91 o
   9   3   7       32.58       41.64      1.98 o
  10   3   7       30.43       25.47      1.26 o
  11   3   7       36.64       44.80      1.50 o
  12   3   7      317.08      322.49      4.52 o
  13   3   7       39.48       50.60      1.93 o
  14   3   7      442.59      446.66      6.44 o
  15   3   7      177.20      169.31      3.56 o
  16   3   7      136.51      140.09      3.30 o
  17   3   7       29.54       22.33      2.33 o
  18   3   7        0.35       -2.20      2.57 o
  19   3   7        4.40        1.04      2.83 o
  20   3   7       14.75       13.15      3.22 o
  21   3   7       29.36       38.24      3.64 o
  22   3   7        7.16       14.02      4.06 o
   0   4   7    11393.47    11327.89    172.89 o
   1   4   7      322.87      369.89      4.21 o
   2   4   7      210.20      194.17      2.93 o
   3   4   7      633.07      725.60      8.70 o
   4   4   7      220.97      206.89      2.74 o
   5   4   7      188.36      184.78      2.72 o
   6   4   7     1146.29     1112.03     12.17 o
   7   4   7      459.59      478.62      5.69 o
   8   4   7     1129.83     1084.99     12.84 o
   9   4   7      194.89      164.37      2.74 o
  10   4   7     1298.38     1233.10     14.02 o
  11   4   7       26.77       17.28      1.61 o
  12   4   7       58.49       56.20      2.11 o
  13   4   7       15.80       11.68      1.89 o
  14   4   7        6.41        6.95      2.01 o
  15   4   7      432.32      439.31      7.04 o
  16   4   7      100.12      120.28      3.65 o
  17   4   7       10.82        9.53      2.72 o
  18   4   7       98.41      108.28      3.72 o
  19   4   7        2.84        1.10      3.19 o
  20   4   7       25.31       27.53      4.11 o
  21   4   7        1.07       -1.79      4.12 o
   1   5   7      418.85      414.55      5.07 o
   2   5   7        0.07        0.57      1.56 o
   3   5   7       13.14        8.52      1.77 o
   4   5   7      464.28      405.61      5.42 o
   5   5   7       71.02       81.85      2.49 o
   6   5   7      475.01      519.95      6.49 o
   7   5   7      418.37      392.41      5.21 o
   8   5   7       71.96       87.54      2.93 o
   9   5   7      157.78      152.19      2.84 o
  10   5   7       23.03       26.38      1.81 o
  11   5   7       39.15       39.39      2.26 o
  12   5   7      100.26      105.22      3.43 o
  13   5   7        0.31       -2.09      2.09 o
  14   5   7      152.50      164.44      3.84 o
  15   5   7        2.38       -2.55      2.55 o
  16   5   7        0.83       -0.20      2.99 o
  17   5   7       23.23       20.56      3.30 o
  18   5   7        0.71       -3.36      3.36 o
  19   5   7        0.29        0.74      3.60 o
   0   6   7      599.51      568.58      9.31 o
   1   6   7      584.11      519.33      6.63 o
   2   6   7       12.86        4.68      1.43 o
   3   6   7      112.03      111.69      2.48 o
   4   6   7       55.64       53.00      1.91 o
   5   6   7        6.86        8.02      1.56 o
   6   6   7       33.28       41.23      1.87 o
   7   6   7       35.31       34.81      1.89 o
   8   6   7      170.76      184.88      3.44 o
   9   6   7        5.61       12.06      2.09 o
  10   6   7      179.90      166.54      3.75 o
  11   6   7      149.17      167.33      3.85 o
  12   6   7        4.62        3.77      2.36 o
  13   6   7       13.82       11.22      2.78 o
  14   6   7       10.23       12.80      3.09 o
  15   6   7        0.27       -3.09      3.09 o
  16   6   7       29.54       35.16      3.60 o
  17   6   7        0.39       -1.16      3.48 o
  18   6   7       30.41       35.57      4.09 o
   1   7   7       39.03       36.00      2.27 o
   2   7   7      478.59      460.87      6.52 o
   3   7   7      123.63      128.44      2.90 o
   4   7   7      261.68      294.76      4.98 o
   5   7   7       20.33       19.39      2.05 o
   6   7   7       92.29       86.99      2.79 o
   7   7   7       12.13       12.28      2.02 o
   8   7   7       47.07       42.36      2.61 o
   9   7   7        0.00       -2.18      2.47 o
  10   7   7        0.43        2.39      2.67 o
  11   7   7        3.42        3.75      2.79 o
  12   7   7      163.07      165.42      4.39 o
  13   7   7       10.87       10.36      3.34 o
  14   7   7       35.97       41.20      3.62 o
  15   7   7        0.44       -2.49      3.70 o
   0   8   7       51.93       33.55      3.62 o
   1   8   7        3.17        3.48      2.41 o
   2   8   7       15.95       14.17      2.52 o
   3   8   7       14.18       15.61      2.57 o
   4   8   7        0.03        3.80      2.53 o
   5   8   7       12.44        5.95      2.60 o
   6   8   7       18.58       13.80      2.80 o
   7   8   7       10.81        6.08      3.50 o
   8   8   7       27.46       28.68      3.29 o
   9   8   7        0.21       -1.35      3.08 o
  10   8   7        8.22        2.87      3.69 o
  11   8   7       41.96       55.21      4.12 o
  12   8   7       32.25       34.20      4.19 o
   1   9   7        1.46       -3.02      3.02 o
   2   9   7       12.85       15.24      3.17 o
   3   9   7        1.90        1.97      3.46 o
   4   9   7        0.01       -1.58      3.33 o
   5   9   7        1.33       -0.41      3.49 o
   6   9   7       10.14       11.89      3.97 o
   7   9   7        1.19       -2.64      4.00 o
   0   0   8     1785.83     1777.96     36.10 o
   1   0   8     4330.56     4490.83     64.14 o
   2   0   8    12526.52    11952.02    181.64 o
   3   0   8      269.83      219.44      3.91 o
   4   0   8     1067.97     1224.15     16.83 o
   5   0   8     4385.37     4298.29     58.23 o
   6   0   8       78.91       92.23      2.16 o
   7   0   8     2218.64     2560.33     36.93 o
   8   0   8     7384.26     7296.04    104.37 o
   9   0   8     2228.00     2268.27     32.87 o
  10   0   8      245.32      238.45      4.29 o
  11   0   8      104.93       91.48      2.52 o
  12   0   8       93.68       87.56      2.48 o
  13   0   8     1786.73     1651.44     24.41 o
  14   0   8     3698.09     3361.65     56.43 o
  15   0   8     1217.51     1222.42     23.64 o
  16   0   8       52.69       50.16      2.99 o
  17   0   8     1277.68     1107.46     19.88 o
  18   0   8       30.45       36.81      3.44 o
  19   0   8       77.41       92.42      4.34 o
  20   0   8        5.90       10.07      3.83 o
  21   0   8       17.58       12.78      4.60 o
  22   0   8        9.86       16.03      5.04 o
  23   0   8        0.02        2.53      5.59 o
   1   1   8      806.98      755.92      7.57 o
   2   1   8      825.52      912.28      9.11 o
   3   1   8      535.24      455.12      4.55 o
   4   1   8      375.52      299.15      3.30 o
   5   1   8      273.80      370.23      4.05 o
   6   1   8    10003.80    10859.13    117.27 o
   7   1   8      272.52      211.59      2.86 o
   8   1   8        1.33        2.51      0.67 o
   9   1   8     1689.25     1711.46     17.73 o
  10   1   8      182.33      137.74      2.24 o
  11   1   8      283.17      261.97      3.50 o
  12   1   8      110.86       98.52      1.98 o
  13   1   8       14.63       20.09      1.44 o
  14   1   8       71.30       84.00      2.09 o
  15   1   8        1.17       -1.61      1.61 o
  16   1   8      132.74      110.76      2.78 o
  17   1   8      548.66      510.99      9.97 o
  18   1   8       39.83       27.78      2.35 o
  19   1   8      227.45      250.90      4.76 o
  20   1   8      117.61      109.87      3.79 o
  21   1   8        3.50        3.18      3.26 o
  22   1   8       21.03       11.48      3.82 o
  23   1   8        8.95        7.26      4.25 o
   0   2   8     7464.57     7742.82    110.54 o
   1   2   8     2383.69     2434.00     25.57 o
   2   2   8      274.07      207.22      2.45 o
   3   2   8      137.44       89.84      1.36 o
   4   2   8     1043.51     1205.62     11.74 o
   5   2   8     3123.46     3249.16     33.02 o
   6   2   8     5485.34     5715.11     57.73 o
   7   2   8     2372.72     2556.20     27.96 o
   8   2   8     1207.56     1186.41     13.29 o
   9   2   8        8.62        5.89      1.06 o
  10   2   8     1084.58     1036.98     11.03 o
  11   2   8       36.02       39.56      1.39 o
  12   2   8        6.67        6.21      1.32 o
  13   2   8      803.70      755.27      8.98 o
  14   2   8       21.08       20.82      1.96 o
  15   2   8       25.70       21.19      1.88 o
  16   2   8       53.89       61.15      2.27 o
  17   2   8       15.79       14.60      2.13 o
  18   2   8       83.33       82.95      3.00 o
  19   2   8       69.98       71.63      3.33 o
  20   2   8        1.37       -1.84      2.96 o
  21   2   8       63.00       70.82      3.92 o
  22   2   8       13.73        8.72      4.08 o
   1   3   8     1718.67     1826.95     19.37 o
   2   3   8     1274.07     1260.64     13.07 o
   3   3   8      525.16      533.73      6.24 o
   4   3   8      171.88      167.69      2.64 o
   5   3   8       20.29       34.62      1.17 o
   6   3   8      760.92      789.98      8.20 o
   7   3   8      157.41      119.42      1.88 o
   8   3   8      254.96      278.67      3.60 o
   9   3   8       23.64       20.66      0.98 o
  10   3   8        0.83        1.11      1.02 o
  11   3   8      311.68      337.54      4.59 o
  12   3   8      213.73      210.64      3.43 o
  13   3   8      283.97      288.99      4.54 o
  14   3   8      448.69      438.18      7.51 o
  15   3   8      138.10      133.64      3.09 o
  16   3   8       36.81       34.05      2.33 o
  17   3   8       39.50       33.95      2.49 o
  18   3   8        1.87       -2.63      2.63 o
  19   3   8        7.58        3.58      2.98 o
  20   3   8       42.09       51.35      3.54 o
  21   3   8       64.51       70.04      4.11 o
   0   4   8     2817.69     2514.68     38.96 o
   1   4   8       99.22      123.23      2.64 o
   2   4   8        0.19       -0.85      0.97 o
   3   4   8      411.04      377.77      4.73 o
   4   4   8      312.98      282.36      3.79 o
   5   4   8      374.82      411.20      5.15 o
   6   4   8        8.12        9.98      1.21 o
   7   4   8      452.46      490.26      5.84 o
   8   4   8       12.42       22.18      1.59 o
   9   4   8        5.62        7.52      1.23 o
  10   4   8      133.77      153.65      2.89 o
  11   4   8       27.28       21.27      2.25 o
  12   4   8        0.06       -1.71      1.71 o
  13   4   8       12.66        8.84      1.94 o
  14   4   8       78.56       71.50      2.60 o
  15   4   8       16.40       18.17      2.36 o
  16   4   8       48.34       52.87      2.82 o
  17   4   8        1.46       -2.53      2.69 o
  18   4   8       13.15       13.93      3.02 o
  19   4   8       14.18       14.37      3.34 o
  20   4   8        6.32        4.17      3.80 o
  21   4   8        3.04        3.34      5.73 o
   1   5   8      158.88      151.95      2.43 o
   2   5   8      494.81      488.11      5.82 o
   3   5   8      165.85      156.38      2.67 o
   4   5   8       22.90       21.15      1.51 o
   5   5   8        6.13        3.34      1.32 o
   6   5   8        5.17        4.33      1.78 o
   7   5   8     1104.60     1095.95     12.57 o
   8   5   8       33.40       35.02      1.75 o
   9   5   8      410.38      387.21      5.27 o
  10   5   8       14.87       12.25      2.20 o
  11   5   8       52.03       50.07      2.36 o
  12   5   8       50.84       49.66      2.43 o
  13   5   8       16.48        9.82      2.20 o
  14   5   8        5.46        7.63      2.35 o
  15   5   8      127.02      123.27      3.70 o
  16   5   8        6.00       11.02      2.86 o
  17   5   8        0.02        0.95      3.16 o
  18   5   8        6.82        6.01      3.58 o
  19   5   8        0.03       -3.75      3.75 o
   0   6   8      830.95      787.87     14.88 o
   1   6   8       19.08       17.07      1.81 o
   2   6   8       77.63       73.54      2.46 o
   3   6   8       53.69       57.85      1.95 o
   4   6   8        0.33       -1.54      1.54 o
   5   6   8        5.76        3.11      1.58 o
   6   6   8       81.42       72.55      2.34 o
   7   6   8        8.69       12.92      1.77 o
   8   6   8       36.57       31.78      1.94 o
   9   6   8       98.87      113.29      3.04 o
  10   6   8       41.37       44.59      2.84 o
  11   6   8       59.34       61.85      2.75 o
  12   6   8      141.32      123.58      3.48 o
  13   6   8       16.54       16.71      2.85 o
  14   6   8        1.15       -1.43      2.94 o
  15   6   8        1.11       -1.50      3.25 o
  16   6   8       16.56       18.48      3.54 o
  17   6   8        3.05        1.36      3.58 o
   1   7   8        2.70        2.03      2.03 o
   2   7   8        2.54        1.29      1.94 o
   3   7   8       48.21       47.36      2.58 o
   4   7   8       29.82       35.77      2.19 o
   5   7   8        0.77       -1.47      1.94 o
   6   7   8        2.60        1.66      1.91 o
   7   7   8        3.86        7.16      2.15 o
   8   7   8        3.99        5.30      2.38 o
   9   7   8        1.08        0.33      2.58 o
  10   7   8      157.21      160.42      4.18 o
  11   7   8       26.93       27.62      3.01 o
  12   7   8       23.75       25.47      3.17 o
  13   7   8        0.88        0.96      3.30 o
  14   7   8        4.99        3.61      3.54 o
  15   7   8        0.46       -0.29      3.68 o
   0   8   8       45.40       46.13      4.56 o
   1   8   8      174.86      164.63      3.96 o
   2   8   8       22.87       19.69      2.57 o
   3   8   8        6.27        2.69      2.60 o
   4   8   8       67.94       72.91      3.02 o
   5   8   8        4.10        3.55      2.75 o
   6   8   8        5.18        4.88      2.75 o
   7   8   8        7.95        5.12      2.93 o
   8   8   8        7.16       10.94      3.08 o
   9   8   8        4.05        6.45      3.24 o
  10   8   8        2.08        4.00      3.32 o
  11   8   8       14.65       12.73      3.74 o
  12   8   8        0.01        0.62      3.88 o
   1   9   8       17.30       23.34      3.28 o
   2   9   8        4.18        7.49      2.96 o
   3   9   8       12.83       17.02      3.43 o
   4   9   8        0.40        0.05      3.28 o
   5   9   8        2.44        2.25      3.46 o
   6   9   8       35.78       39.72      3.93 o
   7   9   8        5.56        5.62      3.69 o
   1   1   9       78.75       90.84      1.27 o
   2   1   9     4323.09     4522.62     44.40 o
   3   1   9      773.95      847.25      8.52 o
   4   1   9     1052.25     1168.54     12.44 o
   5   1   9      627.34      775.48      8.10 o
   6   1   9     1646.23     1788.30     18.28 o
   7   1   9     1134.94     1298.86     14.41 o
   8   1   9      759.36      857.29      9.73 o
   9   1   9      141.31      143.63      2.12 o
  10   1   9      106.35      135.55      2.22 o
  11   1   9        0.09       -0.46      1.05 o
  12   1   9      353.98      356.84      4.52 o
  13   1   9      312.53      294.86      4.06 o
  14   1   9      556.44      505.81      6.24 o
  15   1   9       69.17       63.25      2.28 o
  16   1   9       48.55       45.05      2.26 o
  17   1   9        0.38       -1.05      2.04 o
  18   1   9        3.28        2.44      2.21 o
  19   1   9        0.82        0.26      2.46 o
  20   1   9        1.38        1.05      2.79 o
  21   1   9        6.03       -0.94      3.18 o
  22   1   9        1.33       -3.51      3.79 o
   0   2   9     2448.08     2441.80     37.47 o
   1   2   9     3192.42     3396.85     35.57 o
   2   2   9     3164.15     3397.07     34.43 o
   3   2   9     1663.97     1635.10     16.75 o
   4   2   9     1007.23     1013.89     10.55 o
   5   2   9     4469.12     4640.37     47.01 o
   6   2   9      249.29      247.38      2.95 o
   7   2   9      190.29      234.71      3.17 o
   8   2   9      321.99      280.44      3.69 o
   9   2   9       15.38       15.05      1.13 o
  10   2   9      341.06      322.05      4.26 o
  11   2   9     1415.89     1410.40     15.86 o
  12   2   9       87.10       79.04      1.86 o
  13   2   9      975.65      926.82     11.26 o
  14   2   9      474.92      412.28      5.56 o
  15   2   9      203.81      199.47      3.52 o
  16   2   9      136.91      135.42      2.99 o
  17   2   9       28.25       22.38      2.29 o
  18   2   9        7.58        4.99      2.39 o
  19   2   9        6.34        3.69      2.70 o
  20   2   9        0.01       -3.15      3.15 o
  21   2   9        0.14       -3.11      3.36 o
  22   2   9       26.58       28.22      3.88 o
   1   3   9      816.77      761.48      8.35 o
   2   3   9     4709.09     4785.13     48.50 o
   3   3   9     3131.91     3241.67     35.33 o
   4   3   9     1907.80     1981.15     21.80 o
   5   3   9      158.63      166.02      2.39 o
   6   3   9      184.50      244.72      2.93 o
   7   3   9      222.45      182.91      2.76 o
   8   3   9      323.44      327.64      4.49 o
   9   3   9      422.81      432.89      5.67 o
  10   3   9        0.35       -1.05      1.16 o
  11   3   9      154.19      149.29      2.75 o
  12   3   9       13.62       13.46      1.72 o
  13   3   9       18.66       19.38      1.85 o
  14   3   9       67.75       66.72      2.33 o
  15   3   9       19.92       15.79      2.13 o
  16   3   9      217.77      193.47      3.96 o
  17   3   9      129.04      128.45      3.69 o
  18   3   9       21.34       28.45      2.94 o
  19   3   9       59.20       68.73      3.47 o
  20   3   9        1.95        3.20      3.20 o
  21   3   9        8.70       11.99      3.83 o
   0   4   9       74.81       91.25      5.04 o
   1   4   9      320.92      284.04      3.61 o
   2   4   9      721.02      701.15      7.59 o
   3   4   9      275.05      268.55      3.63 o
   4   4   9        1.72        1.12      1.12 o
   5   4   9      990.34      916.90     10.51 o
   6   4   9      119.75      116.76      2.46 o
   7   4   9       54.66       53.37      1.64 o
   8   4   9      160.00      135.44      2.82 o
   9   4   9     1080.09     1029.51     11.84 o
  10   4   9      195.74      202.63      3.55 o
  11   4   9      234.52      224.66      3.86 o
  12   4   9      143.07      132.53      2.97 o
  13   4   9      471.04      486.92      7.60 o
  14   4   9        0.25        1.86      2.11 o
  15   4   9       24.95       17.80      2.37 o
  16   4   9       33.32       38.00      2.67 o
  17   4   9       49.40       49.71      3.03 o
  18   4   9        8.58        6.73      3.08 o
  19   4   9       31.13       39.62      3.47 o
  20   4   9        0.79       -3.49      3.49 o
   1   5   9     1907.68     1798.42     19.28 o
   2   5   9      119.96      137.63      2.38 o
   3   5   9       29.42       31.25      1.44 o
   4   5   9       38.47       27.62      1.45 o
   5   5   9      134.05      149.57      2.87 o
   6   5   9       51.60       59.69      2.56 o
   7   5   9        0.70       -0.48      1.44 o
   8   5   9      120.46      114.74      2.57 o
   9   5   9       95.40       93.57      2.63 o
  10   5   9       85.08      103.97      2.80 o
  11   5   9      554.64      528.02      7.52 o
  12   5   9        9.98        6.18      2.12 o
  13   5   9       33.20       30.48      2.45 o
  14   5   9       65.07       61.12      2.80 o
  15   5   9       76.58       87.88      3.29 o
  16   5   9       39.68       38.05      3.07 o
  17   5   9      140.26      145.25      4.57 o
  18   5   9        0.24       -3.48      3.48 o
  19   5   9       16.23       12.95      3.95 o
   0   6   9      831.97      822.13     13.79 o
   1   6   9      712.70      696.84      8.47 o
   2   6   9       33.26       30.62      1.83 o
   3   6   9      200.59      193.55      3.66 o
   4   6   9        1.04        0.80      1.55 o
   5   6   9      248.17      244.90      3.90 o
   6   6   9       32.92       30.02      1.77 o
   7   6   9      132.54      137.10      2.87 o
   8   6   9       70.87       66.68      2.54 o
   9   6   9       82.15       87.06      2.81 o
  10   6   9       87.96       86.50      2.94 o
  11   6   9        0.15       -0.95      2.31 o
  12   6   9       23.47       19.92      2.53 o
  13   6   9      240.58      261.02      5.19 o
  14   6   9        1.39        0.18      2.90 o
  15   6   9        7.30        9.05      3.31 o
  16   6   9       21.60       28.72      3.67 o
  17   6   9        5.61        0.21      3.70 o
   1   7   9       18.08       13.96      2.12 o
   2   7   9      110.07      106.59      2.96 o
   3   7   9       75.09       65.75      2.61 o
   4   7   9       74.57       81.06      2.73 o
   5   7   9       40.19       42.02      2.28 o
   6   7   9        5.84        1.29      2.24 o
   7   7   9      143.78      151.39      3.59 o
   8   7   9        3.03        5.25      2.36 o
   9   7   9       96.59      104.94      3.36 o
  10   7   9       26.07       20.39      2.91 o
  11   7   9       13.73       10.75      2.91 o
  12   7   9        3.94        0.48      3.10 o
  13   7   9        1.34        1.71      3.39 o
  14   7   9        0.36       -1.20      3.62 o
  15   7   9       10.47       16.91      3.95 o
   0   8   9      123.55       96.63      5.53 o
   1   8   9      106.55       98.74      3.51 o
   2   8   9        5.54        3.30      2.50 o
   3   8   9        3.03        3.57      2.40 o
   4   8   9        0.23        1.97      2.68 o
   5   8   9       70.98       81.37      3.40 o
   6   8   9       16.45       21.93      3.18 o
   7   8   9       17.24       15.53      3.05 o
   8   8   9        5.83        4.86      3.11 o
   9   8   9        0.44       -1.30      3.22 o
  10   8   9       21.69       25.27      3.53 o
  11   8   9        0.61        3.24      3.86 o
  12   8   9        3.04       -0.55      3.94 o
   1   9   9       47.42       52.20      3.46 o
   2   9   9       18.68       17.30      3.66 o
   3   9   9        0.00        0.72      3.27 o
   4   9   9        2.42       -2.35      3.23 o
   5   9   9       16.68       16.93      3.69 o
   6   9   9        0.60        0.66      3.73 o
   0   0  10    11179.39    11066.77    223.06 o
   1   0  10    13056.21    13728.29    195.77 o
   2   0  10      536.32      652.57     10.27 o
   3   0  10      541.99      444.97     10.83 o
   4   0  10        1.24        4.41      0.80 o
   5   0  10    13574.60    14350.83    204.71 o
   6   0  10      116.14      104.30      2.27 o
   7   0  10      177.85      205.96      3.62 o
   8   0  10     1123.09     1230.14     18.09 o
   9   0  10      143.62      121.00      2.96 o
  10   0  10     3724.33     3733.47     53.83 o
  11   0  10      871.55      839.88     12.76 o
  12   0  10      914.83      793.10     12.19 o
  13   0  10      208.74      180.30      5.08 o
  14   0  10        3.85        1.20      2.24 o
  15   0  10        8.47       10.31      2.51 o
  16   0  10      853.71      782.41     14.57 o
  17   0  10        1.10       -0.88      3.00 o
  18   0  10      150.44      149.00      5.47 o
  19   0  10      120.29       96.79      4.47 o
  20   0  10       93.46      105.30      4.96 o
  21   0  10       24.34        8.75      4.90 o
  22   0  10       35.66       35.50      5.65 o
   1   1  10      219.29      190.03      2.28 o
   2   1  10     2930.39     3109.80     31.52 o
   3   1  10      613.16      605.28      6.38 o
   4   1  10        2.35        3.37      1.09 o
   5   1  10      442.95      437.19      4.93 o
   6   1  10        3.38        4.15      0.75 o
   7   1  10       22.82       48.36      1.08 o
   8   1  10     1366.26     1439.39     15.95 o
   9   1  10      452.85      492.26      5.91 o
  10   1  10       10.14       15.58      1.29 o
  11   1  10      105.07      111.41      2.24 o
  12   1  10      564.71      559.51      8.04 o
  13   1  10       63.98       58.20      1.83 o
  14   1  10     1612.49     1535.92     18.00 o
  15   1  10       35.89       36.71      2.06 o
  16   1  10       31.86       35.66      2.19 o
  17   1  10        8.62        7.80      2.15 o
  18   1  10        6.46        5.78      2.34 o
  19   1  10        2.32        5.48      2.41 o
  20   1  10       14.10       14.21      3.05 o
  21   1  10        5.09       -0.49      3.26 o
  22   1  10      151.64      158.12      5.38 o
   0   2  10       13.91       13.50      0.80 o
   1   2  10      100.25       96.33      1.86 o
   2   2  10     6070.09     6114.04     63.82 o
   3   2  10      310.77      261.81      3.32 o
   4   2  10      298.40      316.26      3.37 o
   5   2  10      200.70      173.58      2.25 o
   6   2  10      212.92      220.49      2.84 o
   7   2  10       86.53       90.60      2.53 o
   8   2  10       24.76       27.63      1.14 o
   9   2  10      302.45      283.59      3.81 o
  10   2  10      129.89      113.04      2.34 o
  11   2  10      752.78      799.08      9.36 o
  12   2  10      521.33      553.90      6.86 o
  13   2  10      653.51      636.33      8.09 o
  14   2  10       63.02       64.74      2.12 o
  15   2  10      149.02      133.16      3.00 o
  16   2  10      161.72      166.08      3.69 o
  17   2  10       24.33       24.76      2.39 o
  18   2  10      294.39      308.25      7.03 o
  19   2  10       35.08       37.78      2.89 o
  20   2  10        6.60        5.05      3.13 o
  21   2  10        2.37       -3.45      3.45 o
  22   2  10        0.20       -1.28      3.61 o
   1   3  10      804.91      843.93      9.52 o
   2   3  10      201.60      194.55      2.55 o
   3   3  10       87.74      124.93      2.11 o
   4   3  10      855.72      813.35      9.28 o
   5   3  10       30.07       35.90      1.22 o
   6   3  10     1838.45     1861.22     21.29 o
   7   3  10     1093.34     1209.07     13.59 o
   8   3  10      530.19      579.88      7.23 o
   9   3  10      224.59      223.84      3.49 o
  10   3  10      789.10      761.68      9.33 o
  11   3  10      227.68      198.88      3.81 o
  12   3  10      126.74      132.28      3.44 o
  13   3  10      223.00      208.93      4.09 o
  14   3  10        4.70        1.09      1.84 o
  15   3  10        0.02        0.23      1.99 o
  16   3  10       78.61       83.59      2.79 o
  17   3  10      140.43      124.29      3.48 o
  18   3  10       36.22       32.04      2.94 o
  19   3  10        6.98        3.06      3.07 o
  20   3  10       36.32       33.83      3.54 o
  21   3  10        2.39        2.19      3.82 o
   0   4  10      118.36      143.57      3.09 o
   1   4  10      196.09      187.56      2.70 o
   2   4  10      564.36      604.17      6.86 o
   3   4  10      130.56      122.59      2.45 o
   4   4  10       48.77       38.86      1.39 o
   5   4  10       47.32       56.01      1.57 o
   6   4  10      355.38      329.76      4.36 o
   7   4  10       24.31       21.49      1.31 o
   8   4  10      522.52      497.28      5.96 o
   9   4  10      126.40      163.44      3.11 o
  10   4  10      237.71      257.53      4.11 o
  11   4  10      358.97      313.97      5.02 o
  12   4  10        3.71        3.46      1.89 o
  13   4  10       73.38       77.55      3.39 o
  14   4  10      141.29      131.38      3.37 o
  15   4  10        2.51        0.64      2.30 o
  16   4  10       58.31       61.15      3.03 o
  17   4  10        2.03        6.61      2.84 o
  18   4  10       14.65       19.59      3.24 o
  19   4  10       60.01       61.81      3.75 o
  20   4  10       33.18       41.04      3.92 o
   1   5  10      170.36      160.22      2.62 o
   2   5  10       28.84       33.29      1.95 o
   3   5  10        0.00       -1.23      1.23 o
   4   5  10       14.02       15.42      1.40 o
   5   5  10       85.31       78.85      1.97 o
   6   5  10        5.76        3.46      1.45 o
   7   5  10        0.24        1.37      1.43 o
   8   5  10      295.17      271.74      4.50 o
   9   5  10        0.62        0.26      1.85 o
  10   5  10       71.79       71.55      3.07 o
  11   5  10       84.70      104.73      2.98 o
  12   5  10       35.86       42.95      2.50 o
  13   5  10        2.57        0.64      2.18 o
  14   5  10       37.84       36.97      2.63 o
  15   5  10       44.85       56.46      3.47 o
  16   5  10       71.80       76.23      3.58 o
  17   5  10        0.03        3.78      2.99 o
  18   5  10        0.52       -3.44      3.44 o
  19   5  10        0.36        0.45      3.84 o
   0   6  10      441.18      440.05      8.78 o
   1   6  10        0.09        1.67      1.71 o
   2   6  10       18.13       15.31      1.94 o
   3   6  10        5.55        5.70      1.58 o
   4   6  10        9.14        4.67      1.61 o
   5   6  10       33.06       33.72      2.16 o
   6   6  10        0.86       -0.99      1.61 o
   7   6  10        0.99        0.13      1.87 o
   8   6  10        0.29        1.76      2.01 o
   9   6  10       35.47       37.82      2.38 o
  10   6  10      131.60      111.50      3.18 o
  11   6  10       79.03       79.89      3.03 o
  12   6  10       72.24       84.21      3.18 o
  13   6  10        1.56        7.63      2.69 o
  14   6  10       13.39       13.36      3.15 o
  15   6  10       74.12       79.61      4.05 o
  16   6  10        1.71        1.04      3.67 o
  17   6  10        4.47       -0.39      3.75 o
   1   7  10       20.20       22.89      2.21 o
   2   7  10       39.66       40.86      2.36 o
   3   7  10        9.31        7.47      2.11 o
   4   7  10        1.22        0.16      1.97 o
   5   7  10        0.11       -0.82      2.16 o
   6   7  10        0.06       -2.21      2.21 o
   7   7  10        2.78        0.88      2.40 o
   8   7  10       80.53       70.28      3.14 o
   9   7  10        0.24       -1.42      2.78 o
  10   7  10        9.22       10.77      2.83 o
  11   7  10        9.34       14.04      2.96 o
  12   7  10        6.29        8.86      3.08 o
  13   7  10        0.12       -1.05      3.14 o
  14   7  10        0.29        0.47      3.52 o
  15   7  10        3.67        3.36      3.71 o
   0   8  10        6.31        6.18      3.58 o
   1   8  10       99.32       93.11      3.27 o
   2   8  10        3.95        2.26      2.68 o
   3   8  10       14.08       17.14      2.75 o
   4   8  10        0.58       -0.38      2.74 o
   5   8  10       71.32       75.10      3.48 o
   6   8  10       44.23       45.10      3.35 o
   7   8  10       17.69       13.29      3.27 o
   8   8  10       22.21       29.47      3.38 o
   9   8  10        1.98       -1.11      3.07 o
  10   8  10       11.11       18.06      3.44 o
  11   8  10       34.08       30.34      3.71 o
   1   9  10       35.44       33.11      3.43 o
   2   9  10       15.46       15.86      3.38 o
   3   9  10       36.36       39.89      3.51 o
   4   9  10       35.03       41.86      3.80 o
   5   9  10       14.49       12.42      3.70 o
   1   1  11       13.73       10.03      0.95 o
   2   1  11      536.96      585.66      6.18 o
   3   1  11     3088.24     3291.80     34.45 o
   4   1  11     2118.12     2084.22     21.27 o
   5   1  11      277.17      319.68      3.73 o
   6   1  11      175.06      258.40      3.16 o
   7   1  11     1372.64     1380.89     14.24 o
   8   1  11        5.34       11.07      1.02 o
   9   1  11      182.56      184.86      2.99 o
  10   1  11       43.91       34.00      2.02 o
  11   1  11       15.62       14.22      1.49 o
  12   1  11      417.48      399.74      5.00 o
  13   1  11      273.57      255.01      3.87 o
  14   1  11      294.88      295.10      4.34 o
  15   1  11       70.89       50.42      2.28 o
  16   1  11        0.01       -1.88      1.88 o
  17   1  11       12.88        5.49      2.18 o
  18   1  11        0.03        0.85      2.28 o
  19   1  11        0.98       -2.57      2.57 o
  20   1  11        3.69        5.70      2.92 o
  21   1  11       33.05       35.08      3.66 o
  22   1  11        9.59       17.89      3.97 o
   0   2  11     2610.48     2525.66     36.38 o
   1   2  11      191.42      216.38      2.67 o
   2   2  11       66.30       60.57      1.70 o
   3   2  11     5373.79     5728.38     59.84 o
   4   2  11      364.37      491.36      5.17 o
   5   2  11      128.88      122.10      1.89 o
   6   2  11       13.45       29.22      1.15 o
   7   2  11       47.19       32.86      1.12 o
   8   2  11      671.28      584.28      6.90 o
   9   2  11      824.53      800.60      9.25 o
  10   2  11        0.80       -0.89      1.19 o
  11   2  11       68.38       51.90      1.70 o
  12   2  11       40.15       44.83      1.84 o
  13   2  11      104.97      107.95      2.43 o
  14   2  11       52.81       42.79      1.90 o
  15   2  11        0.64       -0.15      1.71 o
  16   2  11      180.40      172.11      3.76 o
  17   2  11       22.27       22.73      2.45 o
  18   2  11        0.17        2.29      2.48 o
  19   2  11       15.15       16.26      2.88 o
  20   2  11        7.16        4.45      3.06 o
  21   2  11       17.65       23.28      3.67 o
  22   2  11        6.94        5.79      3.95 o
   1   3  11      710.90      677.01      7.49 o
   2   3  11     2644.46     2652.51     27.99 o
   3   3  11      187.54      179.11      2.39 o
   4   3  11      227.87      239.32      3.37 o
   5   3  11        0.02        1.32      0.82 o
   6   3  11        0.47        5.40      1.13 o
   7   3  11      478.35      492.25      5.72 o
   8   3  11      172.36      169.32      2.70 o
   9   3  11      127.74      120.28      2.63 o
  10   3  11      250.10      233.96      3.76 o
  11   3  11       65.75       78.10      2.18 o
  12   3  11     1153.71     1086.51     13.09 o
  13   3  11        1.51        1.05      1.82 o
  14   3  11      381.54      372.40      6.65 o
  15   3  11       34.96       39.43      2.24 o
  16   3  11       55.55       57.39      2.68 o
  17   3  11       21.78       22.62      2.75 o
  18   3  11        9.23        6.15      2.75 o
  19   3  11        7.63       -0.47      3.08 o
  20   3  11        8.89       11.52      3.59 o
  21   3  11        1.10       -2.91      3.83 o
   0   4  11     3163.91     3121.34     48.21 o
   1   4  11        5.23        5.20      1.13 o
   2   4  11     1308.82     1291.90     13.55 o
   3   4  11      136.32      154.50      2.63 o
   4   4  11       76.88       75.02      1.94 o
   5   4  11      568.85      542.71      6.82 o
   6   4  11      262.08      261.33      4.67 o
   7   4  11      149.16      142.04      3.46 o
   8   4  11      181.23      190.03      3.29 o
   9   4  11      341.45      331.82      5.07 o
  10   4  11        3.99        6.15      1.74 o
  11   4  11       34.78       40.60      2.16 o
  12   4  11      257.36      249.40      5.19 o
  13   4  11      280.29      257.95      5.04 o
  14   4  11        6.42       11.56      2.31 o
  15   4  11       94.84      108.15      3.30 o
  16   4  11      147.56      162.07      4.01 o
  17   4  11        1.86       -2.52      2.52 o
  18   4  11       36.64       37.77      3.48 o
  19   4  11       25.00       22.75      3.54 o
  20   4  11        5.27       -1.53      3.55 o
   1   5  11       42.43       44.60      1.84 o
   2   5  11       23.70       22.19      1.61 o
   3   5  11        7.11       10.53      1.38 o
   4   5  11      445.72      405.27      5.26 o
   5   5  11      123.09      135.64      2.62 o
   6   5  11      144.05      144.48      2.82 o
   7   5  11        1.83       -1.55      1.55 o
   8   5  11       73.16       82.06      2.29 o
   9   5  11      134.39      128.14      3.69 o
  10   5  11      811.70      795.79     10.48 o
  11   5  11       44.11       41.90      2.42 o
  12   5  11       84.98       85.23      2.81 o
  13   5  11        0.00        2.01      2.26 o
  14   5  11        3.71        0.45      2.46 o
  15   5  11       76.37       73.47      3.21 o
  16   5  11      158.23      161.94      4.76 o
  17   5  11        1.51       -2.98      2.98 o
  18   5  11        0.49       -3.66      3.66 o
   0   6  11      151.15      151.25      4.62 o
   1   6  11       55.64       48.47      2.16 o
   2   6  11      298.46      272.63      4.57 o
   3   6  11      104.15      104.06      2.55 o
   4   6  11      110.88      102.59      2.43 o
   5   6  11        2.37        0.69      1.58 o
   6   6  11      151.33      151.73      3.19 o
   7   6  11        3.90        4.60      1.89 o
   8   6  11       79.61       87.18      2.71 o
   9   6  11        3.24        6.04      2.21 o
  10   6  11       20.92       27.86      2.45 o
  11   6  11      270.27      272.08      5.15 o
  12   6  11        0.15        3.60      2.52 o
  13   6  11        1.48        0.74      2.62 o
  14   6  11       38.11       51.23      3.19 o
  15   6  11       94.89      112.18      4.39 o
  16   6  11       10.94       11.81      3.62 o
  17   6  11        4.23        4.58      3.88 o
   1   7  11        0.00       -1.52      2.05 o
   2   7  11       73.09       72.40      3.57 o
   3   7  11       32.52       27.99      2.36 o
   4   7  11      187.34      187.84      3.96 o
   5   7  11       12.12       10.40      2.27 o
   6   7  11       27.41       19.34      2.33 o
   7   7  11        0.63       -2.09      2.43 o
   8   7  11        6.31        7.31      2.57 o
   9   7  11        0.48       -0.44      2.59 o
  10   7  11        1.71       -0.57      2.98 o
  11   7  11       12.54       12.59      3.13 o
  12   7  11       14.91       19.33      3.21 o
  13   7  11        5.90        6.42      3.35 o
  14   7  11       82.08       97.29      5.24 o
   0   8  11      130.32      128.35      5.17 o
   1   8  11       29.54       25.53      2.78 o
   2   8  11        4.17        8.05      2.58 o
   3   8  11       56.77       61.97      3.22 o
   4   8  11        0.40        1.79      2.81 o
   5   8  11        0.96        2.16      2.92 o
   6   8  11        5.49        0.78      3.06 o
   7   8  11        0.21       -3.18      3.18 o
   8   8  11       15.78       15.82      3.49 o
   9   8  11        0.18       -2.03      3.26 o
  10   8  11       31.64       32.75      3.70 o
  11   8  11        0.28       -1.34      3.55 o
   1   9  11        7.14        6.41      3.57 o
   2   9  11       55.01       48.30      3.67 o
   3   9  11        2.75        3.69      3.55 o
   4   9  11       26.90       32.99      3.98 o
   5   9  11        1.19        4.09      3.79 o
   0   0  12     7115.48     8493.35    171.39 o
   1   0  12     7205.69     7933.20    113.13 o
   2   0  12      328.76      354.62      5.49 o
   3   0  12     1573.81     1475.77     21.38 o
   4   0  12     1714.05     1941.47     28.05 o
   5   0  12        0.98        0.87      0.91 o
   6   0  12     1785.05     1938.01     28.10 o
   7   0  12      956.90      866.06     12.89 o
   8   0  12      134.47      113.24      2.53 o
   9   0  12      263.41      247.43      4.45 o
  10   0  12       14.41       10.98      3.42 o
  11   0  12       89.40      119.44      4.32 o
  12   0  12        9.91       10.21      1.99 o
  13   0  12      686.00      671.99     11.47 o
  14   0  12      239.75      229.24      5.68 o
  15   0  12      699.42      650.28     14.28 o
  16   0  12       23.10       16.69      3.07 o
  17   0  12       50.52       50.56      3.63 o
  18   0  12        0.00       -3.20      3.20 o
  19   0  12      101.30      104.64      4.71 o
  20   0  12       21.91       26.50      4.21 o
  21   0  12      159.14      171.19      9.86 o
  22   0  12       13.79       12.85      6.14 o
   1   1  12      407.37      377.87      4.11 o
   2   1  12     3824.42     4069.32     41.22 o
   3   1  12       43.47       21.41      0.87 o
   4   1  12      503.57      518.67      5.74 o
   5   1  12      282.62      307.94      3.64 o
   6   1  12      107.00       78.15      1.48 o
   7   1  12     1605.91     1517.18     16.18 o
   8   1  12      330.35      320.44      3.90 o
   9   1  12     3412.75     3290.94     35.95 o
  10   1  12      310.33      327.81      4.37 o
  11   1  12      595.53      603.65      7.26 o
  12   1  12      267.72      243.00      3.68 o
  13   1  12      127.73      127.09      2.63 o
  14   1  12       99.78       98.23      2.47 o
  15   1  12      106.30      105.34      2.72 o
  16   1  12      154.53      144.59      3.21 o
  17   1  12      409.91      403.46      6.22 o
  18   1  12       68.93       60.68      2.87 o
  19   1  12      143.30      145.24      4.67 o
  20   1  12        5.95        7.34      2.99 o
  21   1  12       45.11       57.59      3.94 o
  22   1  12       49.04       59.57      4.17 o
   0   2  12      219.76      204.55      3.52 o
   1   2  12       60.90       72.28      1.28 o
   2   2  12      183.53      188.22      2.61 o
   3   2  12     1650.11     1631.70     16.27 o
   4   2  12      212.37      232.85      2.73 o
   5   2  12     1455.15     1377.30     14.71 o
   6   2  12     1472.85     1530.61     16.31 o
   7   2  12     1084.73     1132.90     12.27 o
   8   2  12      142.36      151.49      2.63 o
   9   2  12      775.35      720.39      8.76 o
  10   2  12       50.48       53.70      1.82 o
  11   2  12     1162.36     1099.29     13.49 o
  12   2  12      243.87      194.87      3.73 o
  13   2  12       32.27       39.63      1.83 o
  14   2  12        7.10        6.15      1.68 o
  15   2  12      137.13      137.68      3.12 o
  16   2  12       31.43       32.52      2.43 o
  17   2  12        6.31        4.30      2.31 o
  18   2  12       51.07       43.59      2.92 o
  19   2  12        1.21        2.97      2.86 o
  20   2  12        0.00       -2.34      3.19 o
  21   2  12      128.55      135.71      5.03 o
   1   3  12     1311.12     1378.19     14.77 o
   2   3  12       28.52       41.47      1.65 o
   3   3  12      832.22      874.16      9.56 o
   4   3  12        6.49        4.92      1.01 o
   5   3  12        0.72        3.25      0.84 o
   6   3  12       40.93       25.28      1.79 o
   7   3  12        0.41        1.42      1.74 o
   8   3  12       13.88       18.17      1.68 o
   9   3  12        3.15        2.12      1.33 o
  10   3  12      498.00      511.71      6.68 o
  11   3  12       24.16       28.59      1.83 o
  12   3  12      144.19      132.38      2.92 o
  13   3  12       72.41       72.45      2.35 o
  14   3  12       68.60       65.37      2.39 o
  15   3  12      114.19      122.49      3.21 o
  16   3  12       21.13       17.46      2.46 o
  17   3  12        6.15       10.46      2.67 o
  18   3  12        8.36       10.55      2.90 o
  19   3  12       19.82       20.56      3.38 o
  20   3  12       21.90       17.61      3.71 o
  21   3  12        0.23       -0.63      3.79 o
   0   4  12      110.65      121.75      4.03 o
   1   4  12      528.26      547.86      6.33 o
   2   4  12      423.39      398.79      4.85 o
   3   4  12      490.56      441.48      5.52 o
   4   4  12       28.63       36.66      1.98 o
   5   4  12      149.51      145.03      2.63 o
   6   4  12      448.52      469.52      5.84 o
   7   4  12      217.14      216.91      3.52 o
   8   4  12      114.74      111.48      2.41 o
   9   4  12       15.34       21.27      1.78 o
  10   4  12      169.73      159.15      3.35 o
  11   4  12      465.45      417.76      6.18 o
  12   4  12        7.92        9.93      2.05 o
  13   4  12       84.50       89.26      2.95 o
  14   4  12       42.31       60.52      2.70 o
  15   4  12      331.77      328.80      6.53 o
  16   4  12        0.75        2.63      2.59 o
  17   4  12        4.44        2.92      2.91 o
  18   4  12       26.91       24.06      3.38 o
  19   4  12        7.45        7.34      3.48 o
  20   4  12        3.56        2.66      3.93 o
   1   5  12      404.44      374.85      4.74 o
   2   5  12       12.19       11.56      1.39 o
   3   5  12       23.54       35.38      1.58 o
   4   5  12      172.22      152.94      2.76 o
   5   5  12       14.88       19.00      1.52 o
   6   5  12       22.04       19.58      1.71 o
   7   5  12       11.96        7.12      1.65 o
   8   5  12       18.19       13.22      1.95 o
   9   5  12       18.21       13.65      1.98 o
  10   5  12       41.31       33.08      2.23 o
  11   5  12       54.18       52.58      2.45 o
  12   5  12       15.39        7.52      2.25 o
  13   5  12       19.40       24.40      2.55 o
  14   5  12       20.73       12.78      2.65 o
  15   5  12        1.66        6.21      2.67 o
  16   5  12       26.22       17.78      3.06 o
  17   5  12        1.35       -0.73      3.17 o
  18   5  12       25.61       34.30      3.82 o
   0   6  12       81.88      101.54      3.83 o
   1   6  12      149.22      159.23      3.22 o
   2   6  12        0.10       -1.66      1.66 o
   3   6  12        0.69       -0.25      1.74 o
   4   6  12        4.17        5.84      1.75 o
   5   6  12       47.42       48.38      2.21 o
   6   6  12       24.94       23.35      1.95 o
   7   6  12       56.94       60.75      2.48 o
   8   6  12        5.04        4.89      2.18 o
   9   6  12      107.83       94.26      3.01 o
  10   6  12       16.27       17.23      2.45 o
  11   6  12        4.80        3.72      2.47 o
  12   6  12       89.95      102.23      3.58 o
  13   6  12       39.16       34.41      2.88 o
  14   6  12       33.53       42.75      3.17 o
  15   6  12       24.12       32.49      3.55 o
  16   6  12       21.88       23.43      3.84 o
   1   7  12      108.88      104.17      3.04 o
   2   7  12       39.27       42.73      2.47 o
   3   7  12        1.77        0.13      2.12 o
   4   7  12       13.22       15.29      2.38 o
   5   7  12       79.27       80.39      2.82 o
   6   7  12       39.61       38.07      2.67 o
   7   7  12       11.40       14.87      2.66 o
   8   7  12       15.93       22.06      2.79 o
   9   7  12       22.71       23.66      2.79 o
  10   7  12       10.24        7.27      2.78 o
  11   7  12        6.42        7.16      2.99 o
  12   7  12        1.35        3.19      3.38 o
  13   7  12        0.32        7.25      3.57 o
  14   7  12       40.96       35.66      4.27 o
   0   8  12      121.81      113.09      4.98 o
   1   8  12        9.41        7.46      2.81 o
   2   8  12       14.59       12.06      2.71 o
   3   8  12       40.32       45.59      3.14 o
   4   8  12       17.54       18.59      2.92 o
   5   8  12        0.45       -3.02      3.02 o
   6   8  12        1.72       -3.03      3.03 o
   7   8  12        5.95        5.91      3.37 o
   8   8  12        0.15       -3.26      3.26 o
   9   8  12        3.51       -1.03      3.36 o
  10   8  12        0.50       -3.46      3.46 o
   1   9  12       10.23       16.08      3.52 o
   2   9  12        0.09        3.19      3.28 o
   3   9  12        0.06        1.00      3.61 o
   1   1  13        6.27       10.44      0.76 o
   2   1  13     1706.10     1807.39     18.46 o
   3   1  13        0.01       -0.23      0.59 o
   4   1  13      479.21      424.62      4.66 o
   5   1  13       56.02       83.54      1.37 o
   6   1  13       35.59       33.61      1.01 o
   7   1  13      493.21      483.86      5.55 o
   8   1  13       28.60       27.97      1.54 o
   9   1  13     1279.59     1254.31     13.10 o
  10   1  13      658.30      614.17      7.35 o
  11   1  13        0.20       -1.95      1.95 o
  12   1  13      212.07      202.03      3.38 o
  13   1  13      557.25      516.58      6.52 o
  14   1  13        1.43       -1.63      1.63 o
  15   1  13       55.17       40.65      2.11 o
  16   1  13       55.21       61.06      2.53 o
  17   1  13       10.08        5.63      2.22 o
  18   1  13        1.37        0.21      2.50 o
  19   1  13        5.58        9.42      2.78 o
  20   1  13       29.89       42.14      3.76 o
  21   1  13        6.45       12.11      3.49 o
   0   2  13      278.84      305.18      4.95 o
   1   2  13     2420.51     2381.39     24.30 o
   2   2  13      489.47      465.39      4.92 o
   3   2  13       19.31       14.20      1.04 o
   4   2  13        2.49        3.38      0.63 o
   5   2  13      292.60      236.87      3.01 o
   6   2  13     1575.16     1608.27     17.76 o
   7   2  13      853.42      843.86      9.29 o
   8   2  13       13.81       12.19      0.99 o
   9   2  13      355.94      348.47      4.56 o
  10   2  13     1117.93     1035.57     11.85 o
  11   2  13       29.08       29.38      1.64 o
  12   2  13       47.34       49.14      1.85 o
  13   2  13      140.72      136.63      2.82 o
  14   2  13       39.20       32.08      1.97 o
  15   2  13        0.12       -1.94      1.94 o
  16   2  13        0.59       -0.73      2.12 o
  17   2  13        0.03       -2.43      2.43 o
  18   2  13        7.61        4.76      2.67 o
  19   2  13        0.13       -2.37      2.86 o
  20   2  13       25.54       20.84      3.75 o
  21   2  13       25.09       33.37      4.10 o
   1   3  13      861.55      922.15     10.42 o
   2   3  13      155.50      156.05      2.41 o
   3   3  13      697.18      666.69      7.44 o
   4   3  13       34.01       41.60      1.19 o
   5   3  13       63.56       64.67      1.72 o
   6   3  13      500.64      483.28      6.13 o
   7   3  13     1622.60     1577.77     18.25 o
   8   3  13        3.01        0.46      1.25 o
   9   3  13      754.43      708.90      8.73 o
  10   3  13      175.98      161.03      3.08 o
  11   3  13      346.27      321.61      4.79 o
  12   3  13        0.64       -0.13      1.71 o
  13   3  13       43.04       30.18      2.25 o
  14   3  13       96.32       96.14      2.83 o
  15   3  13       27.80       29.89      2.40 o
  16   3  13       22.00       17.36      2.53 o
  17   3  13       52.24       59.08      3.16 o
  18   3  13        1.51       -0.89      2.70 o
  19   3  13        7.38        0.85      3.34 o
  20   3  13       21.33       18.85      3.87 o
   0   4  13     1354.95     1310.58     22.41 o
   1   4  13       42.89       47.02      1.37 o
   2   4  13     1712.75     1700.15     18.92 o
   3   4  13      368.80      364.28      4.76 o
   4   4  13       73.70       83.23      2.06 o
   5   4  13      219.31      218.12      3.31 o
   6   4  13        5.50        2.40      1.33 o
   7   4  13       49.18       40.15      1.88 o
   8   4  13      169.34      169.52      3.11 o
   9   4  13       12.28       13.66      1.77 o
  10   4  13      108.95      106.71      2.73 o
  11   4  13      472.49      461.85      6.68 o
  12   4  13      130.61      125.45      3.16 o
  13   4  13        0.25        2.22      2.15 o
  14   4  13      207.20      225.87      4.56 o
  15   4  13      122.62      120.20      3.44 o
  16   4  13        5.39        6.26      2.63 o
  17   4  13        2.90       -2.71      2.71 o
  18   4  13        4.73        0.81      3.09 o
  19   4  13        1.48        2.80      3.53 o
   1   5  13     1106.71     1093.02     13.02 o
   2   5  13       14.02       13.11      2.07 o
   3   5  13      215.03      218.24      3.48 o
   4   5  13       26.22       21.06      1.77 o
   5   5  13      466.48      492.82      6.51 o
   6   5  13      316.73      323.62      4.76 o
   7   5  13        2.13        0.24      1.64 o
   8   5  13       57.67       60.55      2.29 o
   9   5  13        0.20       -0.69      1.88 o
  10   5  13        4.07        3.85      2.08 o
  11   5  13       10.54       13.39      2.27 o
  12   5  13       30.22       28.99      2.75 o
  13   5  13        0.35        0.63      2.42 o
  14   5  13      110.71      118.16      3.63 o
  15   5  13      120.99      132.17      3.88 o
  16   5  13       64.19       69.10      3.46 o
  17   5  13       15.92       25.08      3.44 o
  18   5  13       65.91       78.62      4.71 o
   0   6  13       92.04       97.32      3.77 o
   1   6  13       22.71       17.62      2.10 o
   2   6  13       82.84       81.08      2.41 o
   3   6  13      164.66      163.02      3.30 o
   4   6  13       29.96       28.62      1.94 o
   5   6  13        5.64        2.86      1.89 o
   6   6  13        0.78        3.64      1.90 o
   7   6  13        0.60       -1.46      2.06 o
   8   6  13       56.22       56.62      3.15 o
   9   6  13        0.88       -1.43      2.24 o
  10   6  13        3.77        0.16      2.34 o
  11   6  13       86.64       91.68      3.23 o
  12   6  13       12.55       11.40      2.69 o
  13   6  13       30.61       41.65      3.12 o
  14   6  13       27.93       36.93      3.38 o
  15   6  13      192.92      213.25      5.14 o
  16   6  13        8.67       10.35      3.80 o
   1   7  13       68.00       65.72      2.91 o
   2   7  13      183.95      182.94      5.20 o
   3   7  13       65.46       65.04      2.86 o
   4   7  13       36.46       29.24      2.54 o
   5   7  13        3.50        0.16      2.39 o
   6   7  13       11.20        9.35      2.51 o
   7   7  13        0.95       -2.46      2.46 o
   8   7  13        3.22       -0.50      2.63 o
   9   7  13       58.16       70.89      3.31 o
  10   7  13        2.45       -2.79      2.79 o
  11   7  13       10.93        8.40      3.29 o
  12   7  13       54.79       50.55      3.78 o
  13   7  13       16.73       24.58      3.76 o
   0   8  13        0.51       -3.74      3.74 o
   1   8  13       33.57       33.05      2.93 o
   2   8  13       20.51       16.41      2.87 o
   3   8  13       24.39       23.58      3.06 o
   4   8  13       78.20       80.20      3.72 o
   5   8  13       10.64       10.30      3.04 o
   6   8  13        0.03       -3.13      3.13 o
   7   8  13        1.14        0.36      3.23 o
   8   8  13        0.20       -2.12      3.40 o
   9   8  13        3.43        1.86      3.58 o
  10   8  13        0.13       -3.63      3.63 o
   1   9  13       13.49       14.32      3.53 o
   0   0  14     1124.24     1469.70     30.10 o
   1   0  14     4036.04     4139.57     59.27 o
   2   0  14      132.92      128.23      2.74 o
   3   0  14      865.90     1024.54     15.03 o
   4   0  14      257.63      207.76      3.58 o
   5   0  14      508.68      476.74      7.37 o
   6   0  14     1053.25     1008.60     14.95 o
   7   0  14      287.19      270.62      4.64 o
   8   0  14     1904.64     1844.33     26.92 o
   9   0  14      127.78      102.33      2.64 o
  10   0  14     9366.30     8954.71    128.12 o
  11   0  14       21.64       21.90      3.92 o
  12   0  14        1.12        2.94      2.64 o
  13   0  14       86.81       69.52      3.32 o
  14   0  14        3.37        3.22      2.62 o
  15   0  14       23.28       25.93      2.92 o
  16   0  14      233.81      209.40      5.87 o
  17   0  14        2.75       -2.92      2.92 o
  18   0  14      112.33      121.82      4.91 o
  19   0  14       11.93        7.05      3.95 o
  20   0  14      271.57      295.47      9.12 o
  21   0  14      126.99      140.23      6.51 o
   1   1  14      546.74      655.92      6.93 o
   2   1  14       42.83       58.47      1.12 o
   3   1  14      233.05      255.28      2.99 o
   4   1  14      722.79      714.19      7.56 o
   5   1  14        4.96        2.93      0.67 o
   6   1  14     1972.84     1970.35     20.86 o
   7   1  14     1064.81      953.64     10.76 o
   8   1  14      173.20      171.85      2.85 o
   9   1  14      569.59      535.71      6.22 o
  10   1  14       17.25       28.37      1.53 o
  11   1  14     1049.68     1023.82     11.77 o
  12   1  14      280.09      266.17      5.09 o
  13   1  14       82.04       85.10      2.17 o
  14   1  14      322.95      300.34      5.75 o
  15   1  14        0.07       -0.81      1.87 o
  16   1  14       16.99       15.75      2.28 o
  17   1  14        4.47       -0.08      2.34 o
  18   1  14       13.95       14.29      2.61 o
  19   1  14        1.34        2.05      2.85 o
  20   1  14      162.05      173.11      4.61 o
  21   1  14        0.30       -2.03      3.37 o
   0   2  14      225.66      232.35      3.98 o
   1   2  14      617.26      602.79      6.45 o
   2   2  14     1801.45     1773.25     18.21 o
   3   2  14      108.24      105.52      1.74 o
   4   2  14      322.28      308.66      3.59 o
   5   2  14       23.44       17.22      0.93 o
   6   2  14       16.17       14.80      1.04 o
   7   2  14        0.02       -0.92      0.92 o
   8   2  14      121.60      109.53      2.02 o
   9   2  14      294.03      273.97      4.04 o
  10   2  14      286.48      255.37      3.78 o
  11   2  14       30.98       31.10      1.71 o
  12   2  14       60.55       62.56      2.07 o
  13   2  14       32.18       22.75      1.87 o
  14   2  14        6.82        2.52      1.84 o
  15   2  14        3.97        0.58      2.00 o
  16   2  14      170.42      178.77      3.93 o
  17   2  14        5.60        3.78      2.58 o
  18   2  14      184.43      183.68      4.67 o
  19   2  14        1.28       -1.32      2.99 o
  20   2  14        5.27        2.27      3.29 o
  21   2  14        0.08        1.23      3.82 o
   1   3  14      613.84      592.87      6.70 o
   2   3  14     1783.80     1697.42     18.14 o
   3   3  14      281.67      272.03      3.50 o
   4   3  14     1105.66     1085.03     11.80 o
   5   3  14     1060.90     1077.16     11.72 o
   6   3  14     1572.76     1473.75     17.05 o
   7   3  14        2.80        4.16      1.22 o
   8   3  14        2.35       -1.44      1.44 o
   9   3  14        0.44       -1.31      1.31 o
  10   3  14       21.97       22.60      2.34 o
  11   3  14      171.72      160.14      3.37 o
  12   3  14       63.59       79.58      2.60 o
  13   3  14       47.12       43.33      2.27 o
  14   3  14      106.06      105.04      3.29 o
  15   3  14      294.13      272.13      6.24 o
  16   3  14       50.48       50.34      2.86 o
  17   3  14       10.02        6.02      2.71 o
  18   3  14        1.94       -2.96      2.96 o
  19   3  14       11.23       13.00      3.28 o
  20   3  14       22.22       22.91      3.95 o
   0   4  14      103.90       94.84      2.91 o
   1   4  14       12.89       16.55      1.41 o
   2   4  14      140.59      143.88      2.43 o
   3   4  14      145.43      143.21      2.40 o
   4   4  14      239.96      214.64      3.34 o
   5   4  14        3.21        4.37      1.27 o
   6   4  14        0.06       -0.44      1.44 o
   7   4  14        0.19        0.94      1.40 o
   8   4  14      266.62      261.01      4.31 o
   9   4  14       82.45       64.94      2.26 o
  10   4  14       35.91       35.57      2.16 o
  11   4  14       93.97       95.72      2.68 o
  12   4  14       35.87       35.56      2.30 o
  13   4  14       30.46       28.54      2.37 o
  14   4  14        4.89        6.43      2.35 o
  15   4  14        2.25       -1.70      2.42 o
  16   4  14       22.16       24.94      2.88 o
  17   4  14        3.00        6.15      2.89 o
  18   4  14        4.55        7.50      3.26 o
  19   4  14       21.52       25.39      3.89 o
   1   5  14       49.44       54.66      1.96 o
   2   5  14      240.06      210.40      3.60 o
   3   5  14        8.06       16.26      1.65 o
   4   5  14       15.17       24.67      1.70 o
   5   5  14       93.94       77.50      2.24 o
   6   5  14       13.23       19.42      1.76 o
   7   5  14        2.43       -1.71      1.71 o
   8   5  14       15.79       13.41      2.11 o
   9   5  14        7.05        7.87      2.00 o
  10   5  14       84.56       78.77      2.69 o
  11   5  14        1.38        2.98      2.19 o
  12   5  14      114.32      101.39      3.16 o
  13   5  14        3.11        3.01      2.48 o
  14   5  14       66.24       64.41      3.09 o
  15   5  14        3.53        4.70      2.81 o
  16   5  14        7.33       13.66      3.07 o
  17   5  14        0.62       -1.19      3.45 o
  18   5  14        3.22        0.25      4.54 o
   0   6  14       44.46       41.88      3.13 o
   1   6  14       59.69       65.07      2.39 o
   2   6  14        4.01        1.51      1.88 o
   3   6  14      387.96      366.12      6.51 o
   4   6  14      268.85      269.14      4.69 o
   5   6  14       68.72       67.98      2.43 o
   6   6  14       68.15       54.90      3.37 o
   7   6  14       23.69       22.87      2.31 o
   8   6  14        3.71        3.89      2.20 o
   9   6  14        0.03       -0.05      2.34 o
  10   6  14        9.76        8.38      2.61 o
  11   6  14       12.43        7.25      2.62 o
  12   6  14        0.06       -1.85      2.63 o
  13   6  14       68.78       66.88      3.37 o
  14   6  14       31.79       30.04      3.24 o
  15   6  14        1.25        6.89      3.25 o
  16   6  14       11.29       14.67      3.90 o
   1   7  14       12.38       11.70      2.22 o
   2   7  14        5.07        8.56      2.39 o
   3   7  14      117.66      130.40      4.57 o
   4   7  14        8.28        7.51      2.43 o
   5   7  14       16.85       13.83      2.54 o
   6   7  14        8.36        5.22      2.61 o
   7   7  14        8.70        4.88      2.53 o
   8   7  14       12.10        5.96      2.71 o
   9   7  14       10.10       10.20      2.82 o
  10   7  14        5.64       -1.03      2.83 o
  11   7  14        0.07        0.52      3.00 o
  12   7  14        0.08       -0.68      3.57 o
  13   7  14        1.68        5.83      3.70 o
   0   8  14        0.43        0.56      5.03 o
   1   8  14       12.05       10.76      2.88 o
   2   8  14        0.08        5.41      2.87 o
   3   8  14       17.94       15.64      2.96 o
   4   8  14        1.71       -1.37      3.09 o
   5   8  14       54.94       48.42      3.52 o
   6   8  14        1.82        1.17      3.11 o
   7   8  14        3.27        0.97      3.28 o
   8   8  14       25.70       23.05      3.71 o
   9   8  14        0.23       -3.52      3.52 o
   1   1  15      631.88      727.09      7.66 o
   2   1  15      124.47      155.10      2.04 o
   3   1  15      694.22      711.91      7.54 o
   4   1  15       65.94       50.77      1.26 o
   5   1  15      273.08      275.37      3.27 o
   6   1  15       68.47       71.15      1.51 o
   7   1  15      165.38      141.23      2.43 o
   8   1  15      572.50      518.29      6.21 o
   9   1  15       38.11       23.42      1.31 o
  10   1  15       95.13       89.94      2.11 o
  11   1  15     1238.11     1155.61     13.20 o
  12   1  15       80.48       87.57      2.23 o
  13   1  15      134.33      109.95      2.59 o
  14   1  15        4.82        2.66      1.82 o
  15   1  15       94.01       95.04      2.78 o
  16   1  15        2.73        2.56      2.20 o
  17   1  15       12.73       12.21      2.47 o
  18   1  15        0.26       -1.01      2.66 o
  19   1  15        7.07        3.86      2.87 o
  20   1  15       21.81       23.11      3.27 o
  21   1  15        7.76        7.61      3.50 o
   0   2  15     1185.60     1112.67     16.38 o
   1   2  15      449.24      420.76      4.67 o
   2   2  15       49.27       73.07      1.61 o
   3   2  15       10.63       17.35      0.85 o
   4   2  15        4.68       10.61      1.28 o
   5   2  15        7.55        9.23      0.93 o
   6   2  15      949.79      929.10     10.53 o
   7   2  15      143.20      135.17      2.25 o
   8   2  15       85.83       68.90      1.61 o
   9   2  15      333.65      339.78      4.52 o
  10   2  15     1694.28     1650.77     18.46 o
  11   2  15      784.94      739.01      9.19 o
  12   2  15      522.50      431.10      5.65 o
  13   2  15      471.96      454.03      6.35 o
  14   2  15       56.40       48.18      2.24 o
  15   2  15       25.20       23.63      2.20 o
  16   2  15       33.81       22.61      2.49 o
  17   2  15        0.04       -0.67      2.64 o
  18   2  15        0.79       -1.53      2.87 o
  19   2  15        8.22        8.31      3.14 o
  20   2  15       18.92       23.35      4.70 o
   1   3  15     1203.12     1209.84     13.53 o
   2   3  15       27.04       24.66      1.15 o
   3   3  15      745.49      704.83      7.91 o
   4   3  15     1400.78     1319.32     14.26 o
   5   3  15      476.95      452.67      5.59 o
   6   3  15      123.52      133.15      2.82 o
   7   3  15       52.24       57.94      1.68 o
   8   3  15        8.34        7.86      1.32 o
   9   3  15        4.17        3.82      1.69 o
  10   3  15       21.47       22.39      1.84 o
  11   3  15       38.14       44.31      2.05 o
  12   3  15      109.05      111.79      2.86 o
  13   3  15        5.72        1.72      1.91 o
  14   3  15        8.39       10.90      2.21 o
  15   3  15       28.53       36.83      2.64 o
  16   3  15       14.99        9.75      2.58 o
  17   3  15        0.59       -1.28      2.85 o
  18   3  15       12.90       11.13      3.18 o
  19   3  15       15.11       24.13      3.46 o
  20   3  15        6.73        9.45      3.89 o
   0   4  15        5.36        1.65      1.72 o
   1   4  15      242.09      240.22      3.35 o
   2   4  15      696.63      651.47      7.47 o
   3   4  15      551.61      549.99      6.46 o
   4   4  15      227.49      222.19      3.69 o
   5   4  15      210.08      209.80      3.70 o
   6   4  15       37.62       37.67      3.05 o
   7   4  15       41.31       48.13      2.20 o
   8   4  15       14.23       14.65      1.74 o
   9   4  15       14.96       10.38      1.75 o
  10   4  15       24.92       20.93      2.04 o
  11   4  15        9.17        0.21      1.98 o
  12   4  15        5.28        2.82      2.07 o
  13   4  15      186.42      180.62      4.02 o
  14   4  15       47.03       44.89      2.66 o
  15   4  15       60.64       54.15      2.91 o
  16   4  15       19.70       19.21      2.95 o
  17   4  15       34.27       34.78      3.20 o
  18   4  15       26.35       31.12      3.66 o
  19   4  15        0.62       -2.78      3.78 o
   1   5  15      469.67      444.25      6.24 o
   2   5  15      436.50      440.19      7.19 o
   3   5  15        1.80        1.24      1.60 o
   4   5  15       54.24       57.57      2.58 o
   5   5  15       24.97       24.02      1.84 o
   6   5  15      378.26      379.14      5.41 o
   7   5  15      152.04      136.35      3.47 o
   8   5  15       93.79       88.53      3.25 o
   9   5  15       55.74       56.51      2.49 o
  10   5  15        9.34       11.81      2.16 o
  11   5  15        9.38        5.86      2.30 o
  12   5  15       55.14       57.49      2.83 o
  13   5  15        2.10        1.32      2.53 o
  14   5  15       95.37       98.80      3.81 o
  15   5  15        0.03        3.61      2.87 o
  16   5  15        4.99        1.36      2.98 o
  17   5  15       31.87       43.09      3.71 o
   0   6  15        9.02        2.32      2.55 o
   1   6  15        3.34        2.06      1.87 o
   2   6  15       85.54       80.28      3.15 o
   3   6  15        7.77        7.44      1.99 o
   4   6  15        0.12       -1.15      1.94 o
   5   6  15      185.90      182.71      3.78 o
   6   6  15        0.49       -2.12      2.12 o
   7   6  15        1.40        1.65      2.25 o
   8   6  15       68.80       78.54      2.92 o
   9   6  15       30.67       29.49      3.18 o
  10   6  15        1.39        0.03      2.47 o
  11   6  15       40.32       45.58      3.00 o
  12   6  15        0.02       -2.53      2.71 o
  13   6  15       79.92       85.78      3.60 o
  14   6  15        2.07        6.56      3.10 o
  15   6  15        3.72        4.10      3.33 o
   1   7  15       40.14       41.21      2.76 o
   2   7  15       42.69       41.46      2.73 o
   3   7  15       25.55       21.72      2.53 o
   4   7  15        4.04        3.59      2.45 o
   5   7  15       19.47       19.41      2.79 o
   6   7  15        8.77        5.70      2.71 o
   7   7  15       37.89       41.75      3.07 o
   8   7  15       12.10       12.30      2.78 o
   9   7  15        1.11       -2.72      2.72 o
  10   7  15        7.10       11.48      3.08 o
  11   7  15        6.48        4.00      3.22 o
  12   7  15        5.26        5.09      3.27 o
   0   8  15       23.17       31.54      4.54 o
   1   8  15        6.39        4.33      3.19 o
   2   8  15        7.36        6.92      3.58 o
   3   8  15        3.45        4.50      2.93 o
   4   8  15       10.65       10.35      3.25 o
   5   8  15        0.14        3.07      3.10 o
   6   8  15        8.76        9.88      3.32 o
   7   8  15       10.45        4.78      3.41 o
   8   8  15        1.04       -3.52      3.52 o
   0   0  16       33.03       37.55      2.24 o
   1   0  16      338.40      323.08      5.17 o
   2   0  16       75.13       67.04      1.77 o
   3   0  16      435.27      420.21      6.58 o
   4   0  16      385.44      359.26      5.76 o
   5   0  16        7.50        3.36      1.23 o
   6   0  16       32.95       57.74      1.77 o
   7   0  16      927.04      890.96     13.39 o
   8   0  16     2737.51     2590.82     37.61 o
   9   0  16      154.98      143.99      3.79 o
  10   0  16     1047.15      964.31     15.53 o
  11   0  16      410.92      322.49      6.57 o
  12   0  16      845.33      755.38     13.89 o
  13   0  16      776.44      743.80     16.88 o
  14   0  16        7.33       10.04      2.69 o
  15   0  16       99.23      112.75      4.18 o
  16   0  16        0.14       -2.03      3.03 o
  17   0  16        1.52        1.26      3.30 o
  18   0  16       13.12       13.19      3.62 o
  19   0  16      142.33      153.99      6.24 o
  20   0  16        2.13        3.51      4.87 o
  21   0  16        5.36        5.28      5.10 o
   1   1  16      189.26      150.31      2.04 o
   2   1  16      172.48      187.22      2.38 o
   3   1  16        0.62        0.80      0.71 o
   4   1  16      149.21      170.63      2.28 o
   5   1  16       54.74       58.22      1.34 o
   6   1  16        6.16        5.22      0.82 o
   7   1  16     1079.39      983.64     10.75 o
   8   1  16      194.31      184.33      2.79 o
   9   1  16      382.28      367.56      4.63 o
  10   1  16       87.11       73.46      2.54 o
  11   1  16     1418.54     1395.95     15.80 o
  12   1  16       64.30       55.03      2.47 o
  13   1  16       28.20       21.62      1.97 o
  14   1  16       21.61       15.78      2.02 o
  15   1  16       96.63       87.08      2.73 o
  16   1  16       22.06       20.53      2.46 o
  17   1  16       66.97       61.56      2.94 o
  18   1  16        8.59        4.15      2.74 o
  19   1  16      125.57      144.93      4.20 o
  20   1  16       23.88       25.21      3.64 o
  21   1  16       18.81       13.69      4.88 o
   0   2  16      419.14      435.79      6.85 o
   1   2  16      597.88      589.59      6.38 o
   2   2  16      393.61      396.50      4.48 o
   3   2  16      307.68      313.44      3.69 o
   4   2  16      258.01      263.38      3.24 o
   5   2  16     1679.56     1608.59     17.78 o
   6   2  16        2.54        2.91      1.26 o
   7   2  16      962.45      926.47     10.22 o
   8   2  16       72.72       78.87      1.77 o
   9   2  16      215.07      190.79      3.95 o
  10   2  16       16.48       12.57      1.54 o
  11   2  16       12.68       13.48      1.60 o
  12   2  16       80.94       78.71      2.29 o
  13   2  16      197.05      197.89      3.69 o
  14   2  16       18.31       14.20      1.97 o
  15   2  16       16.11       14.88      2.43 o
  16   2  16        1.49        1.56      2.48 o
  17   2  16        5.28        1.32      2.72 o
  18   2  16        0.22       -2.92      2.92 o
  19   2  16       32.54       34.63      3.46 o
  20   2  16        7.73        8.89      3.50 o
   1   3  16       98.18       97.54      1.88 o
   2   3  16        0.07       -0.53      1.04 o
   3   3  16       31.85       36.83      1.30 o
   4   3  16      988.35      901.31      9.98 o
   5   3  16       14.48       13.86      1.60 o
   6   3  16      170.69      141.10      2.51 o
   7   3  16      318.08      305.87      5.75 o
   8   3  16       31.11       31.23      1.78 o
   9   3  16      207.39      196.98      3.62 o
  10   3  16       23.13       26.98      1.90 o
  11   3  16       16.63       16.70      1.91 o
  12   3  16        0.61        0.33      1.95 o
  13   3  16       48.59       45.64      2.43 o
  14   3  16        0.16        2.42      2.11 o
  15   3  16       53.67       52.39      2.77 o
  16   3  16        3.91        3.48      2.59 o
  17   3  16       83.56       76.64      4.56 o
  18   3  16        1.17       -0.68      3.21 o
  19   3  16       44.38       50.01      3.78 o
   0   4  16       95.89       86.70      3.32 o
   1   4  16        8.89        6.45      1.27 o
   2   4  16      361.44      337.24      4.64 o
   3   4  16      135.26      131.71      2.57 o
   4   4  16        0.59        9.07      1.51 o
   5   4  16      833.98      785.04     12.92 o
   6   4  16        1.03        1.18      2.78 o
   7   4  16        6.82        2.82      1.50 o
   8   4  16        0.62        0.95      1.71 o
   9   4  16        1.69        1.60      1.78 o
  10   4  16       86.29       79.93      2.52 o
  11   4  16        1.14       -0.89      1.94 o
  12   4  16       15.11        3.56      2.15 o
  13   4  16        0.14       -2.22      2.22 o
  14   4  16       16.41       22.07      2.52 o
  15   4  16       28.94       24.02      2.72 o
  16   4  16       19.62       14.02      3.00 o
  17   4  16        8.52        3.71      3.05 o
  18   4  16        0.00       -3.38      3.38 o
   1   5  16       19.14       26.18      1.77 o
   2   5  16      466.53      428.30      6.60 o
   3   5  16        0.26       -1.56      1.56 o
   4   5  16        2.46        1.91      1.81 o
   5   5  16      200.75      205.98      3.86 o
   6   5  16       23.36       19.15      1.89 o
   7   5  16      240.34      226.30      6.47 o
   8   5  16       21.73       23.67      2.11 o
   9   5  16       59.58       59.10      2.45 o
  10   5  16       45.58       54.10      2.57 o
  11   5  16        0.06       -1.73      2.23 o
  12   5  16        1.09       -2.41      2.41 o
  13   5  16        0.20       -1.37      2.93 o
  14   5  16       16.30       13.38      2.86 o
  15   5  16        4.43        4.05      2.89 o
  16   5  16       12.38       12.80      3.29 o
  17   5  16       24.15       26.77      3.57 o
   0   6  16       40.65       46.03      4.63 o
   1   6  16       24.93       22.37      2.28 o
   2   6  16       96.25       90.29      3.58 o
   3   6  16       34.63       27.17      2.20 o
   4   6  16       88.14       76.96      2.66 o
   5   6  16       78.43       81.46      2.66 o
   6   6  16       17.06       25.01      2.39 o
   7   6  16        6.53        6.05      2.21 o
   8   6  16        4.50        2.07      2.42 o
   9   6  16        0.17       -2.40      2.40 o
  10   6  16        2.99        1.63      2.55 o
  11   6  16        0.08       -0.97      2.84 o
  12   6  16        2.24        1.44      2.99 o
  13   6  16        2.28        3.44      3.09 o
  14   6  16       27.36       21.10      3.49 o
  15   6  16       14.11       18.72      3.64 o
   1   7  16        0.01       -2.58      2.58 o
   2   7  16        4.96        4.37      2.53 o
   3   7  16       23.86       23.04      2.64 o
   4   7  16       19.12       17.59      2.67 o
   5   7  16        6.53        1.33      2.76 o
   6   7  16        0.92        0.78      2.66 o
   7   7  16       13.80       20.90      3.03 o
   8   7  16        6.18        2.92      2.89 o
   9   7  16        3.45        0.70      2.84 o
  10   7  16        1.14        2.14      3.11 o
  11   7  16        0.29       -0.26      3.19 o
  12   7  16        1.87        7.67      3.37 o
   0   8  16        1.38       -3.98      3.98 o
   1   8  16        2.75        0.63      2.99 o
   2   8  16        0.18       -2.89      2.89 o
   3   8  16        0.02       -2.86      3.14 o
   4   8  16       11.80        6.46      3.24 o
   5   8  16        0.58       -3.09      3.09 o
   6   8  16       19.24       19.45      3.52 o
   7   8  16        6.32        3.93      3.47 o
   8   8  16        0.01       -4.40      4.40 o
   1   1  17      121.41      113.79      1.76 o
   2   1  17      114.93      117.58      1.81 o
   3   1  17       12.01       20.97      0.90 o
   4   1  17       46.15       65.44      1.32 o
   5   1  17        0.34        0.78      0.87 o
   6   1  17     1008.02      940.48      9.98 o
   7   1  17      386.28      361.99      4.47 o
   8   1  17      157.54      136.49      2.89 o
   9   1  17       87.01       86.34      1.87 o
  10   1  17     1187.95     1090.64     12.50 o
  11   1  17      140.88      153.42      3.91 o
  12   1  17      142.25      146.99      2.91 o
  13   1  17       23.44       26.54      2.67 o
  14   1  17        0.32        0.01      1.96 o
  15   1  17       22.73       15.80      2.26 o
  16   1  17       70.84       61.36      2.84 o
  17   1  17        3.63        4.21      2.65 o
  18   1  17       25.02       27.87      2.89 o
  19   1  17        0.56        2.13      3.21 o
  20   1  17        5.00        6.75      3.51 o
   0   2  17        1.04        1.67      1.58 o
   1   2  17      154.06      165.63      2.33 o
   2   2  17      318.81      329.39      3.86 o
   3   2  17      579.13      492.95      5.49 o
   4   2  17      297.74      289.58      3.55 o
   5   2  17      264.64      248.25      3.33 o
   6   2  17        1.72        0.65      1.11 o
   7   2  17        0.05       -1.12      1.12 o
   8   2  17       74.77       83.25      2.11 o
   9   2  17      413.66      409.82      6.09 o
  10   2  17      172.09      149.81      3.56 o
  11   2  17       22.14        7.73      1.55 o
  12   2  17      465.62      406.73      6.13 o
  13   2  17       71.06       65.25      2.47 o
  14   2  17        6.59        6.41      2.26 o
  15   2  17       54.56       46.71      2.77 o
  16   2  17        5.99        3.76      2.61 o
  17   2  17       19.77       16.53      2.89 o
  18   2  17       10.31        8.67      3.28 o
  19   2  17       34.46       37.39      3.64 o
  20   2  17        1.55        1.87      3.60 o
   1   3  17      196.39      209.40      2.83 o
   2   3  17     1074.73     1034.45     11.72 o
   3   3  17       38.45       34.06      1.37 o
   4   3  17      173.85      179.88      3.44 o
   5   3  17       49.03       52.98      1.64 o
   6   3  17       17.41       11.08      1.32 o
   7   3  17       91.31       79.55      2.03 o
   8   3  17      113.23      103.16      2.61 o
   9   3  17       33.39       30.39      1.86 o
  10   3  17      229.22      236.05      4.19 o
  11   3  17       52.91       56.61      2.29 o
  12   3  17      260.17      239.30      4.37 o
  13   3  17        0.41       -0.12      2.16 o
  14   3  17       48.84       46.90      2.55 o
  15   3  17       36.69       33.84      2.74 o
  16   3  17       11.49        4.99      2.88 o
  17   3  17        0.58       -0.30      2.90 o
  18   3  17        2.99        5.52      3.28 o
  19   3  17        2.82        1.57      3.56 o
   0   4  17      247.61      264.42      5.33 o
   1   4  17      266.36      259.88      3.75 o
   2   4  17       32.36       28.92      1.51 o
   3   4  17      267.49      290.84      4.33 o
   4   4  17     1580.86     1482.67     17.31 o
   5   4  17     1459.95     1409.81     17.27 o
   6   4  17        0.04       -1.66      1.66 o
   7   4  17       24.69       24.98      1.89 o
   8   4  17      176.26      175.91      3.54 o
   9   4  17       81.60       80.39      2.59 o
  10   4  17        9.52       10.89      1.98 o
  11   4  17       91.70       89.58      2.80 o
  12   4  17        0.74       -0.28      2.14 o
  13   4  17        0.70       -2.25      2.25 o
  14   4  17        2.92        0.71      2.46 o
  15   4  17        6.34        2.10      2.68 o
  16   4  17       19.62       25.25      3.07 o
  17   4  17       17.95       18.72      3.37 o
  18   4  17       30.22       35.17      3.90 o
   1   5  17        7.23        5.62      1.66 o
   2   5  17       80.89       97.53      2.64 o
   3   5  17      102.10      109.68      3.15 o
   4   5  17      331.90      322.00      5.09 o
   5   5  17       31.49       31.49      2.23 o
   6   5  17        3.50        2.44      2.05 o
   7   5  17       51.41       57.54      2.51 o
   8   5  17        0.09       -1.95      1.95 o
   9   5  17        0.03       -0.71      2.03 o
  10   5  17        9.79        8.19      2.24 o
  11   5  17        0.83       -2.29      2.29 o
  12   5  17       53.05       53.42      2.85 o
  13   5  17        6.56        4.02      2.66 o
  14   5  17       66.30       68.00      3.28 o
  15   5  17        4.83        6.40      3.01 o
  16   5  17       16.44       17.64      3.34 o
   0   6  17      452.77      419.32     14.23 o
   1   6  17        3.76        2.48      1.98 o
   2   6  17        1.65       -1.12      2.29 o
   3   6  17       38.43       42.06      2.40 o
   4   6  17       34.40       34.02      2.53 o
   5   6  17       32.03       33.48      2.44 o
   6   6  17       23.90       22.44      2.37 o
   7   6  17       29.64       27.03      2.61 o
   8   6  17        0.86       -2.43      2.43 o
   9   6  17       11.35       14.13      2.66 o
  10   6  17       65.12       55.33      3.15 o
  11   6  17        6.68        7.83      2.93 o
  12   6  17       36.59       38.53      3.30 o
  13   6  17        9.28       14.73      3.45 o
  14   6  17        0.45       -3.34      3.34 o
   1   7  17       13.95        9.16      2.51 o
   2   7  17        2.73       -2.63      2.63 o
   3   7  17        0.98       -1.48      2.49 o
   4   7  17       98.76      109.00      3.76 o
   5   7  17        1.84        1.14      2.87 o
   6   7  17        5.28        4.66      2.85 o
   7   7  17       86.66       82.27      4.08 o
   8   7  17        5.82        3.20      3.10 o
   9   7  17        6.50        3.97      3.11 o
  10   7  17        8.17        6.02      3.21 o
  11   7  17       22.52       21.40      3.54 o
   0   8  17       18.09       10.03      4.45 o
   1   8  17        2.34       -1.17      3.12 o
   2   8  17       22.64       17.15      3.12 o
   3   8  17        0.46       -1.33      3.11 o
   4   8  17        0.05       -3.23      3.23 o
   5   8  17        4.43        0.32      3.29 o
   6   8  17        0.28       -2.40      3.51 o
   7   8  17       10.70        6.61      6.52 o
   0   0  18      117.49      110.27      3.48 o
   1   0  18       55.09       55.50      1.87 o
   2   0  18       32.65       33.14      2.08 o
   3   0  18       11.69        5.25      1.12 o
   4   0  18      226.30      203.72      3.79 o
   5   0  18      641.90      616.67      9.54 o
   6   0  18      395.08      352.84      6.54 o
   7   0  18      126.00      118.18      3.47 o
   8   0  18      733.22      724.24     11.20 o
   9   0  18     1914.75     1880.24     29.42 o
  10   0  18       62.94       74.28      2.84 o
  11   0  18        7.23        1.10      2.42 o
  12   0  18     1173.19     1007.05     18.02 o
  13   0  18       72.39       63.08      4.46 o
  14   0  18       15.49       13.36      3.01 o
  15   0  18       72.40       62.89      3.77 o
  16   0  18       52.96       49.04      4.22 o
  17   0  18        0.15       -0.79      3.34 o
  18   0  18       39.49       39.64      4.63 o
  19   0  18       53.25       60.07      5.07 o
  20   0  18       25.86       31.50      5.04 o
   1   1  18        6.06       14.86      1.06 o
   2   1  18        4.82        8.44      0.85 o
   3   1  18      141.31      132.39      2.01 o
   4   1  18      127.62      105.78      1.89 o
   5   1  18     2347.06     2113.96     21.73 o
   6   1  18      582.50      579.77      6.43 o
   7   1  18      214.07      203.74      3.34 o
   8   1  18      200.85      182.55      2.99 o
   9   1  18      865.84      816.09      9.53 o
  10   1  18      584.73      573.46      7.34 o
  11   1  18        9.11       19.77      2.98 o
  12   1  18      641.06      577.09      7.83 o
  13   1  18       41.43       39.79      2.20 o
  14   1  18       44.20       54.07      2.48 o
  15   1  18        0.00       -0.99      2.22 o
  16   1  18       58.06       58.14      2.86 o
  17   1  18       61.67       75.16      3.23 o
  18   1  18        0.82       -2.95      2.95 o
  19   1  18        1.66       -1.45      3.15 o
  20   1  18       48.93       46.59      3.77 o
   0   2  18     1072.21     1025.25     15.22 o
   1   2  18       18.16       21.65      1.03 o
   2   2  18        9.28       14.56      1.18 o
   3   2  18        2.56        2.90      1.38 o
   4   2  18      895.41      827.95      8.88 o
   5   2  18       64.27       58.31      1.58 o
   6   2  18      122.28      115.27      2.20 o
   7   2  18      723.17      698.29      8.23 o
   8   2  18     1341.49     1286.08     14.03 o
   9   2  18        0.13       -1.70      1.70 o
  10   2  18        3.08        4.28      1.60 o
  11   2  18      112.00      115.47      2.89 o
  12   2  18        1.02        1.49      1.79 o
  13   2  18        1.11       -1.86      1.86 o
  14   2  18       10.20       12.66      2.43 o
  15   2  18        0.26       -1.24      2.49 o
  16   2  18       48.47       56.15      3.13 o
  17   2  18        2.15        0.18      2.74 o
  18   2  18       49.51       46.54      3.68 o
  19   2  18        1.38        4.46      3.50 o
   1   3  18       13.23        8.42      1.26 o
   2   3  18      206.16      204.45      3.01 o
   3   3  18       12.26       14.09      1.60 o
   4   3  18     1276.15     1254.74     13.67 o
   5   3  18       82.02       74.71      2.48 o
   6   3  18       17.86       28.37      1.56 o
   7   3  18        7.13        6.06      1.42 o
   8   3  18      120.98      109.66      2.64 o
   9   3  18       32.44       30.87      2.28 o
  10   3  18      283.31      271.06      4.57 o
  11   3  18       71.26       73.66      2.45 o
  12   3  18        7.44       12.88      2.05 o
  13   3  18        8.03        9.74      2.18 o
  14   3  18       42.85       39.85      2.69 o
  15   3  18        9.72       10.50      2.82 o
  16   3  18        5.30        1.85      2.83 o
  17   3  18        0.30       -2.47      3.09 o
  18   3  18       13.95       18.74      3.39 o
  19   3  18        0.43       -4.14      4.95 o
   0   4  18      677.93      640.18     14.09 o
   1   4  18       22.84       21.64      1.49 o
   2   4  18       47.95       61.00      2.14 o
   3   4  18      106.07      106.78      2.50 o
   4   4  18      701.87      687.83      8.98 o
   5   4  18       26.78       27.09      1.74 o
   6   4  18       67.45       72.74      2.21 o
   7   4  18       73.61       72.72      2.32 o
   8   4  18       19.57       16.14      1.88 o
   9   4  18       25.93       25.61      2.06 o
  10   4  18      292.36      284.93      5.09 o
  11   4  18       92.83       97.28      2.89 o
  12   4  18        6.28        8.78      2.28 o
  13   4  18        2.93       -2.05      2.37 o
  14   4  18       16.74       17.69      2.73 o
  15   4  18        5.85        3.61      2.80 o
  16   4  18       23.80       22.29      3.31 o
  17   4  18        0.03       -0.42      3.44 o
   1   5  18       29.19       27.49      1.95 o
   2   5  18       25.71       28.97      1.99 o
   3   5  18        9.80        8.83      1.94 o
   4   5  18      145.43      125.16      3.04 o
   5   5  18        5.84        0.82      1.87 o
   6   5  18        0.12       -1.76      1.99 o
   7   5  18       15.22       16.23      2.13 o
   8   5  18        4.94        5.12      2.24 o
   9   5  18        4.26        5.67      2.27 o
  10   5  18        0.55       -0.13      2.24 o
  11   5  18        1.73        2.98      2.32 o
  12   5  18       20.44       19.74      2.67 o
  13   5  18       23.97       29.31      3.13 o
  14   5  18        0.13        0.40      2.88 o
  15   5  18        0.45       -2.98      2.98 o
  16   5  18        0.05       -3.28      3.28 o
   0   6  18        0.40        2.90      2.88 o
   1   6  18       64.15       50.33      2.55 o
   2   6  18        3.74       -1.91      2.07 o
   3   6  18       40.21       43.23      2.49 o
   4   6  18       12.57        9.14      2.38 o
   5   6  18       32.92       31.64      2.45 o
   6   6  18        0.36        2.49      2.35 o
   7   6  18        0.08       -0.31      2.37 o
   8   6  18        3.52        3.44      2.53 o
   9   6  18        2.36        7.16      2.73 o
  10   6  18        4.46        5.84      2.79 o
  11   6  18        0.98        2.08      2.81 o
  12   6  18        4.21       -1.86      3.02 o
  13   6  18        4.64       -0.50      3.26 o
  14   6  18        0.68       -2.96      3.59 o
   1   7  18       26.70       26.21      2.79 o
   2   7  18        1.46        1.01      2.50 o
   3   7  18        3.64        3.52      2.81 o
   4   7  18        0.04       -1.45      2.82 o
   5   7  18       44.71       46.25      3.26 o
   6   7  18        4.30        0.71      2.91 o
   7   7  18       10.35       12.47      3.06 o
   8   7  18        0.06       -1.80      3.16 o
   9   7  18        4.71        1.94      3.25 o
  10   7  18        0.39       -3.26      3.26 o
  11   7  18        0.44        0.45      3.20 o
   0   8  18       10.30       10.25      4.62 o
   1   8  18        0.04        2.24      3.15 o
   2   8  18        0.03        2.20      3.36 o
   3   8  18        2.20       -0.30      3.69 o
   4   8  18        0.09       -1.11      3.19 o
   5   8  18        1.47       -1.61      3.52 o
   1   1  19        9.06        8.42      0.91 o
   2   1  19       43.97       47.86      1.22 o
   3   1  19        2.29       -0.95      1.15 o
   4   1  19      517.27      477.14      5.38 o
   5   1  19      138.86      136.74      2.82 o
   6   1  19       87.81       88.71      1.78 o
   7   1  19        0.81        0.59      1.23 o
   8   1  19       15.21        8.54      1.32 o
   9   1  19      227.34      228.73      3.54 o
  10   1  19      268.50      233.49      3.84 o
  11   1  19        8.26        3.26      1.68 o
  12   1  19        3.97        0.63      1.86 o
  13   1  19        2.54        2.31      1.92 o
  14   1  19        9.24        7.10      2.12 o
  15   1  19       25.35       23.29      2.50 o
  16   1  19        1.53       -1.50      2.64 o
  17   1  19        2.86        6.44      2.90 o
  18   1  19        1.49        1.24      3.07 o
  19   1  19        2.58        0.59      3.42 o
   0   2  19       14.75       15.24      1.50 o
   1   2  19        0.01       -0.63      0.96 o
   2   2  19      169.29      190.44      2.67 o
   3   2  19      145.91      132.86      2.24 o
   4   2  19      612.22      617.85      6.84 o
   5   2  19      462.70      470.25      5.59 o
   6   2  19     1221.90     1181.17     12.91 o
   7   2  19       47.26       46.12      1.90 o
   8   2  19      550.15      541.93      6.67 o
   9   2  19      233.03      237.06      4.15 o
  10   2  19      164.97      131.62      2.99 o
  11   2  19      366.61      342.38      5.30 o
  12   2  19        0.63        1.06      1.81 o
  13   2  19       10.51       16.93      2.35 o
  14   2  19        0.05        0.10      2.46 o
  15   2  19       37.48       37.89      2.89 o
  16   2  19        0.95        0.89      2.67 o
  17   2  19        7.67        3.73      2.93 o
  18   2  19        0.09       -1.79      3.27 o
  19   2  19       33.99       28.67      3.76 o
   1   3  19       84.39       97.52      2.03 o
   2   3  19      107.99      113.13      2.44 o
   3   3  19      844.04      773.97      8.74 o
   4   3  19        0.78       -1.50      1.50 o
   5   3  19       43.52       50.46      2.03 o
   6   3  19      194.02      180.54      4.38 o
   7   3  19        0.83        0.83      1.47 o
   8   3  19        2.92        4.86      1.65 o
   9   3  19      230.95      229.88      4.09 o
  10   3  19      127.12      114.67      2.86 o
  11   3  19        4.59        2.83      1.97 o
  12   3  19        8.68        3.78      2.10 o
  13   3  19       38.16       42.30      2.82 o
  14   3  19       40.87       41.66      2.96 o
  15   3  19        8.39        0.86      2.79 o
  16   3  19        7.34        1.35      2.90 o
  17   3  19       80.69       94.00      4.02 o
  18   3  19        0.50       -2.35      3.40 o
   0   4  19      137.40      147.87      3.96 o
   1   4  19        5.50        3.77      1.41 o
   2   4  19       76.30       68.30      2.08 o
   3   4  19      524.92      520.60      7.41 o
   4   4  19       41.60       38.30      2.19 o
   5   4  19       10.25       10.37      1.75 o
   6   4  19       37.38       37.70      1.92 o
   7   4  19       29.03       30.68      2.02 o
   8   4  19        0.13       -1.85      1.85 o
   9   4  19        0.95        3.81      2.01 o
  10   4  19       48.95       48.10      2.43 o
  11   4  19       12.37       11.85      2.34 o
  12   4  19        0.00       -2.07      2.29 o
  13   4  19       61.94       60.41      2.95 o
  14   4  19       25.26       27.95      2.83 o
  15   4  19       25.20       24.94      2.96 o
  16   4  19        0.13        0.35      3.21 o
  17   4  19       16.00       19.41      3.71 o
   1   5  19      233.73      239.09      4.29 o
   2   5  19       18.15       16.45      1.91 o
   3   5  19       25.19       25.03      1.98 o
   4   5  19      169.30      175.94      3.77 o
   5   5  19       73.35       80.62      2.62 o
   6   5  19        3.18        1.33      2.04 o
   7   5  19        5.33        7.17      2.14 o
   8   5  19       21.32       21.80      2.43 o
   9   5  19      160.08      155.36      3.85 o
  10   5  19       31.81       30.54      2.66 o
  11   5  19       24.71       22.99      2.72 o
  12   5  19       16.17       12.95      2.66 o
  13   5  19        1.44       -2.01      2.80 o
  14   5  19        2.79       -1.04      2.91 o
  15   5  19        4.67        8.97      3.22 o
   0   6  19        3.87        4.08      5.91 o
   1   6  19        5.54        6.82      2.31 o
   2   6  19       24.82       19.43      2.40 o
   3   6  19       22.70       21.42      2.41 o
   4   6  19       30.02       27.58      2.48 o
   5   6  19       28.29       28.61      2.78 o
   6   6  19       49.93       54.26      2.81 o
   7   6  19       43.33       45.41      2.77 o
   8   6  19       74.06       82.86      3.19 o
   9   6  19       18.58       16.45      2.84 o
  10   6  19       18.16       12.25      3.46 o
  11   6  19        7.45        6.62      3.01 o
  12   6  19        0.75       -0.46      3.17 o
  13   6  19       43.85       52.95      3.65 o
   1   7  19       25.84       25.52      2.90 o
   2   7  19       17.33        9.78      2.69 o
   3   7  19        8.63        9.24      2.90 o
   4   7  19        1.49       -3.13      3.13 o
   5   7  19       11.38        8.27      3.04 o
   6   7  19        4.04        1.82      3.02 o
   7   7  19        1.28       -2.98      2.98 o
   8   7  19        1.47       -3.21      3.21 o
   9   7  19       16.55       17.21      3.46 o
  10   7  19        2.85       -0.35      3.47 o
   0   8  19       24.00       22.81      4.70 o
   1   8  19       18.15       18.54      3.35 o
   2   8  19        2.30       -3.02      3.34 o
   3   8  19        0.50        0.03      3.47 o
   0   0  20      102.10      136.85      8.02 o
   1   0  20       98.13      104.91      2.57 o
   2   0  20        5.18        3.62      1.35 o
   3   0  20      363.49      333.14      5.60 o
   4   0  20     2135.38     1988.09     28.97 o
   5   0  20     1285.14     1248.33     18.56 o
   6   0  20        0.07       -0.97      1.62 o
   7   0  20       89.74      104.00      2.83 o
   8   0  20      647.47      573.02      9.85 o
   9   0  20      719.46      663.96     11.27 o
  10   0  20     1070.17     1006.40     17.76 o
  11   0  20     1260.42     1172.65     25.64 o
  12   0  20        0.03        3.87      2.70 o
  13   0  20       61.51       72.52      3.66 o
  14   0  20      103.37       92.20      4.16 o
  15   0  20      127.01      125.93      6.05 o
  16   0  20       24.85       26.86      3.83 o
  17   0  20       44.26       52.19      4.71 o
  18   0  20        6.58       12.25      4.52 o
  19   0  20        8.44        7.30      5.28 o
   1   1  20      258.81      248.40      3.15 o
   2   1  20        3.67        2.80      0.98 o
   3   1  20     1076.28      985.78     10.44 o
   4   1  20      743.03      718.05      7.82 o
   5   1  20      498.06      510.77      5.81 o
   6   1  20      352.71      344.32      4.39 o
   7   1  20       86.45       79.53      1.88 o
   8   1  20      154.10      143.11      2.62 o
   9   1  20      360.43      334.51      4.60 o
  10   1  20      164.03      154.56      3.28 o
  11   1  20       74.72       66.09      2.36 o
  12   1  20        2.44        2.22      2.14 o
  13   1  20        8.07       10.45      2.04 o
  14   1  20       12.12       14.19      2.38 o
  15   1  20       10.42        9.04      2.60 o
  16   1  20        5.09        4.28      2.89 o
  17   1  20       92.23      102.11      3.86 o
  18   1  20        5.06        4.66      3.45 o
  19   1  20        1.53        4.86      3.39 o
   0   2  20       78.57       81.61      2.36 o
   1   2  20      292.95      261.55      3.35 o
   2   2  20       27.02       33.99      2.01 o
   3   2  20      664.88      637.36      7.03 o
   4   2  20       47.57       62.08      1.57 o
   5   2  20       97.33       86.23      2.37 o
   6   2  20      166.75      173.59      4.48 o
   7   2  20        1.13       -0.06      1.36 o
   8   2  20      187.17      173.92      3.66 o
   9   2  20       25.44       23.23      1.79 o
  10   2  20       92.40       88.80      2.77 o
  11   2  20        2.99        1.91      1.87 o
  12   2  20        9.70        7.70      2.18 o
  13   2  20      278.18      273.69      5.82 o
  14   2  20       41.85       45.49      2.85 o
  15   2  20       61.25       59.05      3.19 o
  16   2  20        8.25        6.73      2.99 o
  17   2  20        4.35        2.36      3.10 o
  18   2  20        3.96        3.63      3.43 o
   1   3  20      204.87      196.52      4.55 o
   2   3  20      133.59      112.44      2.25 o
   3   3  20      600.35      533.04      6.34 o
   4   3  20        9.48        8.32      1.41 o
   5   3  20        3.48        6.64      1.53 o
   6   3  20        9.97        8.18      1.51 o
   7   3  20        8.80        8.31      1.76 o
   8   3  20        2.74       -0.06      1.71 o
   9   3  20      269.85      258.84      4.42 o
  10   3  20       37.60       34.72      2.10 o
  11   3  20        7.56        4.61      2.14 o
  12   3  20        3.97        2.54      2.06 o
  13   3  20       39.57       43.42      2.62 o
  14   3  20        2.31        5.17      2.70 o
  15   3  20        1.64        0.52      2.86 o
  16   3  20       26.27       34.47      3.37 o
  17   3  20       37.94       48.71      3.77 o
  18   3  20        0.30       -3.48      3.48 o
   0   4  20       51.82       68.50      2.79 o
   1   4  20       11.33        6.60      1.51 o
   2   4  20        1.46       -1.26      1.61 o
   3   4  20        6.79        8.38      1.75 o
   4   4  20       82.21       89.75      2.44 o
   5   4  20       35.25       24.52      1.88 o
   6   4  20       68.78       52.45      2.34 o
   7   4  20       84.12       77.44      2.44 o
   8   4  20        1.24        0.77      1.94 o
   9   4  20      398.53      405.40      6.87 o
  10   4  20        0.27        8.37      2.23 o
  11   4  20        0.14       -2.20      2.20 o
  12   4  20       39.31       39.72      2.82 o
  13   4  20       85.98       87.05      3.22 o
  14   4  20       53.34       57.79      3.26 o
  15   4  20       12.04       11.98      3.19 o
  16   4  20        0.65       -0.61      3.30 o
   1   5  20       32.81       24.87      2.22 o
   2   5  20        1.81       -2.02      2.02 o
   3   5  20       34.49       23.16      2.06 o
   4   5  20       26.12       33.56      2.16 o
   5   5  20       14.43       12.39      2.29 o
   6   5  20       30.88       31.01      2.38 o
   7   5  20        2.85       -0.12      2.22 o
   8   5  20       20.85       31.09      2.94 o
   9   5  20        0.06        5.04      2.45 o
  10   5  20        0.25        2.41      2.61 o
  11   5  20       11.67        3.35      2.70 o
  12   5  20        1.00       -2.68      2.68 o
  13   5  20       35.89       36.61      3.30 o
  14   5  20        1.50       -3.32      3.32 o
  15   5  20        0.03        1.58      3.50 o
   0   6  20       24.32       18.88      3.38 o
   1   6  20       44.18       39.94      3.02 o
   2   6  20       20.98       20.74      2.43 o
   3   6  20        6.29        6.50      2.36 o
   4   6  20        5.84        4.31      2.55 o
   5   6  20       26.02       20.16      2.97 o
   6   6  20       12.84       15.11      2.85 o
   7   6  20        0.35       -2.56      2.56 o
   8   6  20        5.74        8.45      2.78 o
   9   6  20       13.12       18.98      2.96 o
  10   6  20       33.06       38.83      3.16 o
  11   6  20       27.64       21.79      3.22 o
  12   6  20        2.32       -0.66      3.15 o
   1   7  20        0.67       -0.78      2.88 o
   2   7  20        1.40        0.40      2.81 o
   3   7  20       12.01        5.27      3.06 o
   4   7  20        0.15       -2.78      2.90 o
   5   7  20        2.81        4.00      3.28 o
   6   7  20        4.93        1.08      3.15 o
   7   7  20        0.01       -1.81      3.20 o
   8   7  20        0.54       -0.63      3.44 o
   9   7  20        8.37        5.61      3.37 o
   1   1  21       95.98       94.65      1.82 o
   2   1  21       25.47       19.56      1.14 o
   3   1  21       55.79       53.21      1.84 o
   4   1  21       91.61       94.63      1.89 o
   5   1  21     1259.60     1241.47     13.09 o
   6   1  21       22.30       29.71      1.92 o
   7   1  21       17.13       13.32      1.66 o
   8   1  21       28.00       23.50      1.50 o
   9   1  21        9.15        4.89      1.66 o
  10   1  21       81.51       84.64      2.38 o
  11   1  21        6.56        9.18      2.08 o
  12   1  21        0.18        2.50      2.12 o
  13   1  21        1.82        5.58      2.34 o
  14   1  21       26.36       32.20      2.97 o
  15   1  21        4.09        0.49      2.69 o
  16   1  21        4.03       -1.55      2.89 o
  17   1  21       14.82       20.33      3.13 o
  18   1  21        0.02        4.46      3.38 o
   0   2  21       19.88       23.16      1.76 o
   1   2  21       17.70       17.60      1.20 o
   2   2  21       79.16       96.29      1.92 o
   3   2  21       26.83       40.28      1.42 o
   4   2  21      819.54      737.92      9.39 o
   5   2  21       81.98       75.19      2.18 o
   6   2  21        0.13       -1.37      1.37 o
   7   2  21      178.91      162.57      3.23 o
   8   2  21      287.03      274.87      4.28 o
   9   2  21       54.16       53.43      2.20 o
  10   2  21       62.17       68.21      2.38 o
  11   2  21       25.62       22.35      2.31 o
  12   2  21       18.49       11.45      2.40 o
  13   2  21       56.17       56.03      2.91 o
  14   2  21       38.71       33.86      2.89 o
  15   2  21        3.29        2.46      2.77 o
  16   2  21        7.59        5.24      3.06 o
  17   2  21        2.00        0.12      3.15 o
  18   2  21       47.68       60.45      3.90 o
   1   3  21       28.72       34.88      1.84 o
   2   3  21        6.53        4.43      1.35 o
   3   3  21       14.53       10.42      1.51 o
   4   3  21      223.91      217.84      3.48 o
   5   3  21      360.93      336.78      5.48 o
   6   3  21      106.54      114.96      2.55 o
   7   3  21        4.89        1.36      1.75 o
   8   3  21       62.22       59.65      2.27 o
   9   3  21       28.34       31.13      2.29 o
  10   3  21       38.20       39.17      2.30 o
  11   3  21       24.93       22.62      2.16 o
  12   3  21        0.23       -2.26      2.26 o
  13   3  21       41.71       38.80      2.98 o
  14   3  21       32.73       26.88      3.05 o
  15   3  21        3.29       -3.00      3.00 o
  16   3  21        0.03        3.17      3.20 o
  17   3  21        0.88        6.40      3.54 o
   0   4  21      363.55      402.65      7.65 o
   1   4  21        3.76        2.77      1.63 o
   2   4  21       87.16       89.74      2.49 o
   3   4  21       65.45       66.43      2.24 o
   4   4  21        0.01       -1.66      1.66 o
   5   4  21       23.19       32.18      1.99 o
   6   4  21       10.87        9.48      2.05 o
   7   4  21       34.19       28.58      2.37 o
   8   4  21       16.23       19.16      2.13 o
   9   4  21        5.89        8.16      2.19 o
  10   4  21      240.10      251.81      4.75 o
  11   4  21       22.79       24.63      2.51 o
  12   4  21        0.00       -0.56      2.55 o
  13   4  21        2.24       -0.38      2.80 o
  14   4  21        3.79       -0.98      3.05 o
  15   4  21       14.30       12.63      3.31 o
  16   4  21       32.41       37.93      3.66 o
   1   5  21       58.44       52.21      2.50 o
   2   5  21        1.64        1.28      2.08 o
   3   5  21        3.84       -0.19      2.10 o
   4   5  21       26.74       30.68      2.25 o
   5   5  21       50.46       40.66      2.41 o
   6   5  21       24.67       25.54      2.50 o
   7   5  21        0.11       -0.67      2.30 o
   8   5  21        7.99        3.66      2.42 o
   9   5  21       87.19       97.70      3.39 o
  10   5  21       54.75       55.85      3.10 o
  11   5  21       30.70       31.36      2.93 o
  12   5  21        0.38        1.81      2.98 o
  13   5  21       14.47       11.29      3.19 o
  14   5  21       43.46       48.52      3.67 o
   0   6  21        7.19       10.29      3.55 o
   1   6  21        1.65        1.69      2.54 o
   2   6  21       79.55       86.58      3.32 o
   3   6  21       10.98        5.43      2.42 o
   4   6  21        4.92        2.91      2.62 o
   5   6  21        0.03       -0.73      2.75 o
   6   6  21       91.62       91.62      3.89 o
   7   6  21        0.00       -2.81      2.81 o
   8   6  21       38.43       37.45      3.05 o
   9   6  21        8.20       12.92      2.87 o
  10   6  21       14.17       16.60      3.24 o
  11   6  21        5.40       -1.12      3.23 o
  12   6  21        1.17       -3.27      3.27 o
   1   7  21        9.44       13.20      2.99 o
   2   7  21       22.47       20.52      3.28 o
   3   7  21        4.20        3.50      3.13 o
   4   7  21        4.95        0.15      3.13 o
   5   7  21       20.96       20.77      3.38 o
   6   7  21       17.52       15.57      3.59 o
   7   7  21        0.33        3.28      3.29 o
   8   7  21       14.57       16.48      3.66 o
   0   0  22      858.75      793.27     17.03 o
   1   0  22       15.71       10.85      1.54 o
   2   0  22       54.66       61.81      3.06 o
   3   0  22      550.54      543.07      8.65 o
   4   0  22     1559.00     1522.97     22.49 o
   5   0  22     2067.68     1978.54     29.02 o
   6   0  22      328.62      285.19      6.18 o
   7   0  22      120.65      132.43      3.73 o
   8   0  22       23.73       21.88      2.26 o
   9   0  22      582.27      559.19      9.86 o
  10   0  22        0.26       -1.34      2.42 o
  11   0  22       33.26       49.17      3.23 o
  12   0  22       90.03       92.00      3.88 o
  13   0  22        1.67       -1.82      2.93 o
  14   0  22       31.36       32.07      3.53 o
  15   0  22        2.36       -1.06      3.57 o
  16   0  22       69.02       54.31      5.10 o
  17   0  22        1.55       -1.10      4.85 o
  18   0  22       47.74       63.59      6.86 o
   1   1  22      132.40      118.96      2.11 o
   2   1  22        2.31       -1.27      1.27 o
   3   1  22       65.86       51.12      2.15 o
   4   1  22      743.70      733.55      8.05 o
   5   1  22      406.64      404.21      5.59 o
   6   1  22        0.17       -1.31      1.31 o
   7   1  22      236.40      204.41      3.57 o
   8   1  22       11.72       11.39      1.52 o
   9   1  22       66.77       64.70      2.14 o
  10   1  22       78.33       79.87      2.37 o
  11   1  22       99.49      108.06      3.06 o
  12   1  22      163.90      163.75      4.28 o
  13   1  22       46.38       51.67      2.86 o
  14   1  22       88.06       84.05      3.34 o
  15   1  22        0.01       -0.43      2.70 o
  16   1  22       23.46       32.47      3.29 o
  17   1  22        0.23       -3.15      3.15 o
  18   1  22        9.61       21.57      3.67 o
   0   2  22      420.71      380.57      6.45 o
   1   2  22       86.62       88.93      1.83 o
   2   2  22      318.36      299.90      4.16 o
   3   2  22      313.94      303.17      4.45 o
   4   2  22      652.81      600.25      7.32 o
   5   2  22        0.12       -0.81      1.47 o
   6   2  22       21.84       21.06      1.57 o
   7   2  22        9.05        9.82      1.82 o
   8   2  22      208.74      201.80      3.83 o
   9   2  22        0.05       -1.38      1.79 o
  10   2  22       39.65       41.85      2.39 o
  11   2  22      168.01      151.78      3.58 o
  12   2  22       84.81       95.37      3.25 o
  13   2  22       63.04       70.12      3.19 o
  14   2  22       16.61       20.81      2.94 o
  15   2  22       13.05       14.08      2.91 o
  16   2  22       41.80       46.63      3.51 o
  17   2  22        2.41       -1.43      3.25 o
   1   3  22       31.46       32.77      1.68 o
   2   3  22        0.43        0.46      1.50 o
   3   3  22      154.59      145.61      2.93 o
   4   3  22       11.00       15.79      1.95 o
   5   3  22       22.97       22.50      1.79 o
   6   3  22       44.45       52.61      2.03 o
   7   3  22       59.29       59.45      2.28 o
   8   3  22        0.09       -1.39      1.85 o
   9   3  22        0.28        0.67      1.92 o
  10   3  22       76.38       80.68      2.73 o
  11   3  22      106.28      112.52      3.36 o
  12   3  22       15.14       18.98      2.56 o
  13   3  22       44.64       48.52      3.51 o
  14   3  22       20.95       17.92      3.12 o
  15   3  22        0.15       -0.15      3.08 o
  16   3  22       12.23       11.95      3.39 o
   0   4  22      307.08      312.32      8.79 o
   1   4  22        3.62       -1.75      1.75 o
   2   4  22       17.11       14.86      1.99 o
   3   4  22        0.07       -0.64      1.79 o
   4   4  22       96.30       88.51      2.59 o
   5   4  22       12.86       15.02      1.97 o
   6   4  22       25.79       23.57      2.18 o
   7   4  22        0.88       -2.01      2.01 o
   8   4  22        0.04       -1.71      2.14 o
   9   4  22        8.58       10.44      2.51 o
  10   4  22        1.16        2.68      2.39 o
  11   4  22       24.30       22.33      2.59 o
  12   4  22       16.07       17.15      2.80 o
  13   4  22        0.21       -2.77      2.88 o
  14   4  22        0.86       -2.24      3.12 o
  15   4  22       18.65       27.81      3.95 o
   1   5  22       30.44       23.94      2.50 o
   2   5  22        5.24        4.03      2.19 o
   3   5  22        0.31       -2.17      2.17 o
   4   5  22        7.27        5.43      2.07 o
   5   5  22       16.58       10.45      2.27 o
   6   5  22        0.02       -1.72      2.20 o
   7   5  22       12.87       16.03      2.71 o
   8   5  22        0.59       -2.69      2.69 o
   9   5  22        5.65        2.14      2.67 o
  10   5  22       58.54       59.83      3.16 o
  11   5  22       12.71       18.23      3.02 o
  12   5  22      118.85      133.68      4.18 o
  13   5  22        0.45       -3.20      3.20 o
   0   6  22        7.37       15.15      3.89 o
   1   6  22       23.88       27.68      2.81 o
   2   6  22        1.95        2.53      2.60 o
   3   6  22        1.42        4.38      2.80 o
   4   6  22        0.30       -0.26      2.75 o
   5   6  22        9.69       11.98      2.84 o
   6   6  22        4.90        0.95      2.89 o
   7   6  22        1.54       -0.36      3.16 o
   8   6  22        1.81        0.21      3.16 o
   9   6  22       28.51       35.86      3.20 o
  10   6  22       56.55       65.91      3.69 o
  11   6  22        8.30        8.93      3.35 o
   1   7  22        0.87        3.04      3.05 o
   2   7  22        6.12        9.49      3.27 o
   3   7  22        0.11       -2.73      3.25 o
   4   7  22        1.86        0.46      3.44 o
   5   7  22        1.29       -0.36      3.32 o
   6   7  22        0.16        0.90      3.36 o
   1   1  23       12.66        8.61      1.21 o
   2   1  23      133.85      120.26      2.26 o
   3   1  23      153.55      128.22      2.37 o
   4   1  23        2.86       10.41      1.34 o
   5   1  23        3.10        2.20      1.36 o
   6   1  23       41.84       39.61      1.62 o
   7   1  23       39.86       41.19      1.68 o
   8   1  23       53.39       51.88      2.03 o
   9   1  23       78.96       86.90      2.51 o
  10   1  23       15.73       17.07      2.04 o
  11   1  23        0.26        3.42      2.14 o
  12   1  23        5.70        7.69      2.48 o
  13   1  23        2.85        2.44      2.51 o
  14   1  23       22.07       23.75      3.13 o
  15   1  23        0.00        1.12      2.94 o
  16   1  23        0.85        1.77      3.03 o
  17   1  23        2.52        4.30      3.34 o
   0   2  23        4.44        2.61      1.71 o
   1   2  23        2.17       -0.38      1.23 o
   2   2  23        7.59        6.50      1.36 o
   3   2  23        2.75        6.27      1.54 o
   4   2  23      762.53      761.08      9.01 o
   5   2  23      461.98      420.38      6.86 o
   6   2  23       36.67       26.86      1.71 o
   7   2  23       63.10       69.68      2.21 o
   8   2  23       38.70       34.09      2.08 o
   9   2  23        0.93        2.29      1.86 o
  10   2  23        0.73       -0.67      2.16 o
  11   2  23        7.90        3.97      2.28 o
  12   2  23       19.40       26.23      2.74 o
  13   2  23        1.45        1.35      2.72 o
  14   2  23       27.56       22.92      3.06 o
  15   2  23        4.19        2.87      2.98 o
  16   2  23        5.17        4.69      3.09 o
  17   2  23        1.61        1.31      3.50 o
   1   3  23        5.96       10.35      1.58 o
   2   3  23       28.67       27.39      1.86 o
   3   3  23       60.64       54.98      2.02 o
   4   3  23      175.33      171.71      3.71 o
   5   3  23      228.04      227.67      4.55 o
   6   3  23       24.09       12.42      1.93 o
   7   3  23      165.44      172.50      3.61 o
   8   3  23       11.33       10.82      1.98 o
   9   3  23        9.11       11.72      2.08 o
  10   3  23        0.41        0.42      2.14 o
  11   3  23        4.28        9.50      2.52 o
  12   3  23       98.51      108.13      3.51 o
  13   3  23       28.78       33.23      3.11 o
  14   3  23        2.61       -1.84      3.09 o
  15   3  23        6.02        6.11      3.32 o
  16   3  23       16.45       14.08      3.61 o
   0   4  23       84.15       89.53      4.02 o
   1   4  23       11.29        8.20      1.82 o
   2   4  23       27.45       34.29      2.07 o
   3   4  23      126.98      145.39      3.29 o
   4   4  23       13.30       12.35      1.95 o
   5   4  23       64.67       68.28      2.61 o
   6   4  23        0.78        2.33      2.06 o
   7   4  23       43.45       41.37      2.52 o
   8   4  23        6.19        5.94      2.31 o
   9   4  23       26.92       30.18      2.66 o
  10   4  23       14.20       20.85      2.65 o
  11   4  23       49.47       68.66      3.51 o
  12   4  23       63.91       69.34      3.26 o
  13   4  23        4.71        0.22      3.16 o
  14   4  23        2.77        2.97      3.19 o
   1   5  23       12.35       14.84      2.53 o
   2   5  23        8.45       14.62      2.42 o
   3   5  23       17.54       19.34      2.34 o
   4   5  23       28.74       40.43      2.88 o
   5   5  23        0.26        2.41      2.32 o
   6   5  23       17.04       14.28      2.48 o
   7   5  23       67.46       62.32      3.64 o
   8   5  23        3.88       -1.13      2.45 o
   9   5  23        4.42       -0.91      2.90 o
  10   5  23       43.39       57.26      3.25 o
  11   5  23      115.07      153.58      4.34 o
  12   5  23        1.77        3.99      3.19 o
  13   5  23        1.16       -3.34      3.34 o
   0   6  23       16.10       12.70      3.98 o
   1   6  23        5.16        6.94      2.72 o
   2   6  23        4.29        2.17      2.66 o
   3   6  23       69.61       82.40      4.37 o
   4   6  23        0.95       -0.46      2.93 o
   5   6  23        0.50       -2.76      2.79 o
   6   6  23        2.42       -0.05      2.95 o
   7   6  23        6.48        3.58      3.15 o
   8   6  23        0.96       -3.16      3.16 o
   9   6  23       10.95       10.62      3.68 o
  10   6  23        0.90        0.58      3.27 o
   1   7  23       22.53       24.95      3.45 o
   2   7  23        8.22        5.39      3.54 o
   3   7  23        0.02       -1.61      3.31 o
   4   7  23        1.93       -1.16      3.53 o
   5   7  23        6.35        5.29      3.63 o
   0   0  24      638.08      633.81     14.09 o
   1   0  24       24.56       20.98      1.90 o
   2   0  24      205.78      192.04      4.10 o
   3   0  24        1.22        4.90      2.14 o
   4   0  24      400.74      426.13      7.25 o
   5   0  24      844.04      791.30     14.66 o
   6   0  24       80.89       70.17      2.84 o
   7   0  24      127.04      120.00      3.54 o
   8   0  24       20.26       19.68      2.93 o
   9   0  24      121.27      136.07      4.43 o
  10   0  24      131.55      121.30      4.34 o
  11   0  24      134.92      136.27      4.69 o
  12   0  24        2.56       -1.78      3.12 o
  13   0  24       61.79       57.11      4.57 o
  14   0  24        0.00       -0.99      3.86 o
  15   0  24       41.68       32.70      4.85 o
  16   0  24        0.67        5.70      5.10 o
  17   0  24       22.33       26.92      5.69 o
   1   1  24       18.56       17.43      1.35 o
   2   1  24      280.87      289.03      3.95 o
   3   1  24       21.09       13.01      1.39 o
   4   1  24        7.54       11.10      1.46 o
   5   1  24       30.36       26.81      1.56 o
   6   1  24      128.85      124.70      3.01 o
   7   1  24      109.74      115.84      2.64 o
   8   1  24       18.49       16.11      1.93 o
   9   1  24        0.69       -0.99      1.87 o
  10   1  24       64.00       55.66      2.58 o
  11   1  24       26.41       23.71      2.51 o
  12   1  24      231.98      224.50      4.95 o
  13   1  24       13.63       21.10      2.90 o
  14   1  24       74.94       92.82      5.14 o
  15   1  24        9.15        6.91      3.18 o
  16   1  24       12.89       19.57      3.33 o
  17   1  24       11.29       10.78      3.48 o
   0   2  24       25.49       24.45      2.04 o
   1   2  24       17.09       15.33      1.47 o
   2   2  24      488.47      451.85      5.77 o
   3   2  24       53.64       65.29      2.01 o
   4   2  24      103.97      116.65      2.61 o
   5   2  24        0.82        1.38      1.56 o
   6   2  24       63.77       71.97      2.24 o
   7   2  24        6.61        4.11      1.83 o
   8   2  24       64.30       71.20      2.42 o
   9   2  24       11.11       11.24      2.24 o
  10   2  24        3.74        3.46      2.24 o
  11   2  24        0.29       -2.32      2.32 o
  12   2  24        2.76        4.51      2.77 o
  13   2  24        5.91        2.52      2.65 o
  14   2  24        0.53        1.64      2.91 o
  15   2  24        8.20        3.99      3.15 o
  16   2  24        0.19       -1.63      3.54 o
   1   3  24      260.88      254.03      5.74 o
   2   3  24       23.48       23.57      2.04 o
   3   3  24      153.71      155.38      3.30 o
   4   3  24       28.98       38.29      2.08 o
   5   3  24        8.47       17.09      1.92 o
   6   3  24       33.71       40.79      2.29 o
   7   3  24       11.72       10.39      2.01 o
   8   3  24       20.16       16.58      2.10 o
   9   3  24        0.67       -1.38      2.08 o
  10   3  24        0.50       -0.38      2.37 o
  11   3  24       95.59      100.88      3.43 o
  12   3  24       28.87       34.29      3.07 o
  13   3  24       47.58       58.49      3.46 o
  14   3  24       26.97       32.68      3.41 o
  15   3  24       49.83       56.76      3.75 o
   0   4  24      122.32      112.03      4.49 o
   1   4  24        0.11       -2.10      2.10 o
   2   4  24       22.35       20.20      2.09 o
   3   4  24        4.89        2.06      2.01 o
   4   4  24       65.53       60.07      2.44 o
   5   4  24       69.49       71.34      2.70 o
   6   4  24       25.12       27.32      2.38 o
   7   4  24       21.70       16.45      2.44 o
   8   4  24        6.12        3.39      2.40 o
   9   4  24        1.96       -2.39      2.39 o
  10   4  24       12.24       10.97      2.72 o
  11   4  24       24.91       20.32      3.15 o
  12   4  24       29.98       37.60      3.49 o
  13   4  24        3.52        3.60      3.34 o
  14   4  24        5.20        2.04      3.59 o
   1   5  24       22.65       26.26      2.67 o
   2   5  24        1.48        1.01      2.40 o
   3   5  24       13.50       12.52      2.45 o
   4   5  24        4.17        5.92      2.61 o
   5   5  24       49.29       53.98      3.08 o
   6   5  24       18.17       22.79      2.77 o
   7   5  24        0.12       -2.55      2.55 o
   8   5  24        1.97        0.29      2.76 o
   9   5  24        0.49       -0.63      2.77 o
  10   5  24        0.93       -0.81      2.96 o
  11   5  24        2.00        0.85      3.37 o
  12   5  24       19.67       27.96      3.63 o
   0   6  24        8.70       11.41      4.21 o
   1   6  24        9.45        8.27      2.90 o
   2   6  24        1.87        0.77      3.02 o
   3   6  24        5.83        5.63      3.21 o
   4   6  24       16.92       22.75      3.39 o
   5   6  24       32.79       30.09      3.28 o
   6   6  24        7.22        7.98      3.20 o
   7   6  24        2.40       -3.16      3.16 o
   8   6  24        2.34        0.84      3.33 o
   9   6  24       16.72       14.87      3.57 o
   1   7  24        2.23        3.49      3.53 o
   2   7  24        9.25       10.13      4.04 o
   1   1  25        0.28       -1.32      1.32 o
   2   1  25       13.85       14.96      1.47 o
   3   1  25      378.37      367.17      5.03 o
   4   1  25        5.85       11.39      1.51 o
   5   1  25       18.90       13.71      1.54 o
   6   1  25       53.40       54.99      1.94 o
   7   1  25        5.60        6.22      1.77 o
   8   1  25        3.66        3.00      1.90 o
   9   1  25       11.03        4.73      2.03 o
  10   1  25        0.33       -2.10      2.27 o
  11   1  25       14.49       18.67      2.61 o
  12   1  25        0.16        7.40      2.66 o
  13   1  25       39.31       45.78      3.19 o
  14   1  25        0.01        0.08      3.09 o
  15   1  25        1.32        2.78      3.00 o
  16   1  25        8.62        6.92      3.57 o
   0   2  25        3.17        4.31      2.15 o
   1   2  25        0.36       -0.19      1.53 o
   2   2  25        4.79        3.36      1.60 o
   3   2  25       13.64       14.75      1.70 o
   4   2  25       16.99       20.27      1.72 o
   5   2  25      203.24      171.66      3.13 o
   6   2  25       42.77       42.69      2.03 o
   7   2  25       42.49       43.54      2.21 o
   8   2  25        3.63        6.66      2.17 o
   9   2  25       16.30       11.72      2.33 o
  10   2  25       28.94       31.37      2.66 o
  11   2  25        1.05        0.27      2.62 o
  12   2  25        0.74       -0.47      2.77 o
  13   2  25       28.25       28.72      3.21 o
  14   2  25        0.52        0.68      3.05 o
  15   2  25        1.96        3.03      3.28 o
   1   3  25       26.92       30.91      2.05 o
   2   3  25      201.20      190.79      3.77 o
   3   3  25       27.58       30.31      2.08 o
   4   3  25       15.40       12.81      1.92 o
   5   3  25       90.52       92.61      2.62 o
   6   3  25        4.29        6.34      2.16 o
   7   3  25        3.45        1.19      2.16 o
   8   3  25        5.40        2.82      2.33 o
   9   3  25        1.98       -0.97      2.33 o
  10   3  25        2.80        4.06      2.64 o
  11   3  25       23.05       28.11      2.87 o
  12   3  25      103.16      136.28      4.81 o
  13   3  25        2.72        7.45      3.25 o
  14   3  25        0.01       -1.37      3.21 o
   0   4  25       44.91       31.80      3.59 o
   1   4  25        0.53        4.19      2.20 o
   2   4  25       21.57       21.85      2.32 o
   3   4  25       45.73       47.27      2.39 o
   4   4  25       10.76       11.76      2.22 o
   5   4  25       38.46       37.30      2.52 o
   6   4  25       11.33       12.52      2.47 o
   7   4  25        2.16       -0.12      2.37 o
   8   4  25        8.14       11.55      2.59 o
   9   4  25       20.01       22.72      2.78 o
  10   4  25        4.26        6.57      2.96 o
  11   4  25        1.29        1.48      3.14 o
  12   4  25       40.43       43.74      3.81 o
  13   4  25        0.41        1.26      3.59 o
   1   5  25        4.25        2.04      2.54 o
   2   5  25       95.91      103.01      3.43 o
   3   5  25        1.24        5.24      2.84 o
   4   5  25        2.93        2.31      2.81 o
   5   5  25       15.12       10.21      2.88 o
   6   5  25       66.10       69.17      3.41 o
   7   5  25        2.20        4.16      2.75 o
   8   5  25        5.98        4.75      2.88 o
   9   5  25       42.25       46.16      3.88 o
  10   5  25        0.03        5.59      3.14 o
  11   5  25        9.01        0.33      3.53 o
   0   6  25        6.28       -1.72      4.07 o
   1   6  25        9.68        7.18      3.05 o
   2   6  25        1.35       -1.19      3.15 o
   3   6  25        0.09       -2.30      3.20 o
   4   6  25        1.20        3.61      3.42 o
   5   6  25       25.00       23.15      3.71 o
   6   6  25       11.16       11.30      3.49 o
   7   6  25        0.03        2.83      3.33 o
   0   0  26       15.30       11.06      2.99 o
   1   0  26        1.56       -1.42      2.60 o
   2   0  26        5.44        6.51      2.01 o
   3   0  26      255.39      239.57      4.90 o
   4   0  26       88.12       79.46      3.05 o
   5   0  26       10.67        0.85      2.25 o
   6   0  26      108.85      110.39      3.52 o
   7   0  26       51.66       61.13      3.03 o
   8   0  26        9.67        5.96      2.86 o
   9   0  26        1.42       -0.76      2.79 o
  10   0  26       13.78       19.22      3.72 o
  11   0  26       34.46       24.19      3.99 o
  12   0  26       20.54       19.97      4.11 o
  13   0  26      113.42      112.25      5.93 o
  14   0  26        0.22        2.22      5.66 o
  15   0  26       28.15       41.44      5.63 o
   1   1  26      449.16      435.92      5.28 o
   2   1  26      126.49      135.60      2.58 o
   3   1  26      263.00      257.66      3.78 o
   4   1  26       41.56       48.43      1.91 o
   5   1  26       28.33       25.13      1.79 o
   6   1  26       17.33       14.53      1.91 o
   7   1  26       72.81       80.07      2.58 o
   8   1  26        2.33        5.36      2.03 o
   9   1  26       45.39       49.73      2.69 o
  10   1  26       16.80       18.27      2.59 o
  11   1  26        0.67        3.49      2.61 o
  12   1  26      110.30      118.19      3.84 o
  13   1  26       13.86       15.66      3.10 o
  14   1  26        0.03       -0.46      3.18 o
  15   1  26        9.34       11.84      3.67 o
   0   2  26       53.49       55.71      2.79 o
   1   2  26        0.37       -0.71      1.61 o
   2   2  26       16.16       18.23      1.74 o
   3   2  26        0.31       -0.32      1.68 o
   4   2  26       18.01       20.44      1.77 o
   5   2  26       31.52       31.30      1.94 o
   6   2  26       11.28       13.39      2.02 o
   7   2  26        3.76        4.24      2.11 o
   8   2  26       32.89       42.77      2.53 o
   9   2  26       61.46       79.84      3.04 o
  10   2  26        0.02       -0.91      2.71 o
  11   2  26       32.40       42.29      3.12 o
  12   2  26        0.04       -0.38      2.84 o
  13   2  26       46.05       50.58      3.50 o
  14   2  26       30.94       27.78      3.43 o
  15   2  26       21.41       25.25      3.56 o
   1   3  26      131.37      145.04      3.31 o
   2   3  26        0.00        0.06      1.87 o
   3   3  26       39.52       51.99      2.24 o
   4   3  26       37.84       45.02      2.28 o
   5   3  26        7.45        6.71      2.18 o
   6   3  26       34.19       39.60      2.45 o
   7   3  26        6.84        5.40      2.31 o
   8   3  26        1.92        0.00      2.32 o
   9   3  26       41.99       41.37      2.99 o
  10   3  26        0.51       -1.26      2.76 o
  11   3  26        2.42        4.69      3.25 o
  12   3  26        2.79        4.40      3.08 o
  13   3  26        3.99        9.05      3.30 o
  14   3  26        5.64        1.25      3.80 o
   0   4  26        4.18        2.51      3.22 o
   1   4  26        6.75        8.60      2.41 o
   2   4  26        2.53        2.79      2.25 o
   3   4  26        5.83        7.48      2.16 o
   4   4  26        1.96        4.46      2.41 o
   5   4  26      204.42      204.96      4.48 o
   6   4  26       15.67       18.50      2.60 o
   7   4  26        4.34        3.86      2.60 o
   8   4  26       42.07       48.75      3.00 o
   9   4  26        0.76        4.00      2.86 o
  10   4  26       10.26       10.55      3.14 o
  11   4  26        0.08       -3.24      3.26 o
  12   4  26        0.00       -1.35      3.52 o
   1   5  26       27.73       25.65      3.12 o
   2   5  26        0.11       -0.73      2.73 o
   3   5  26        4.07        1.15      2.97 o
   4   5  26       21.07       25.12      3.29 o
   5   5  26       67.54       68.04      3.38 o
   6   5  26       27.91       26.49      3.05 o
   7   5  26        0.64       -3.00      3.05 o
   8   5  26        0.73       -0.38      3.03 o
   9   5  26        2.16        2.10      3.19 o
  10   5  26        0.03       -2.69      3.23 o
   0   6  26        3.16        3.67      4.49 o
   1   6  26        3.35       -3.27      3.27 o
   2   6  26       31.76       36.54      3.61 o
   3   6  26       61.27       69.56      3.99 o
   4   6  26       30.51       32.61      3.79 o
   5   6  26        6.61        7.18      3.72 o
   6   6  26        4.69        3.75      8.79 o
   1   1  27       69.96       88.45      2.12 o
   2   1  27        1.63        3.06      1.64 o
   3   1  27        0.02        3.56      1.66 o
   4   1  27        9.37        9.49      1.73 o
   5   1  27       59.20       62.91      2.26 o
   6   1  27        3.49        5.14      1.86 o
   7   1  27        2.50        2.99      2.00 o
   8   1  27        3.45        4.68      2.09 o
   9   1  27        0.14       -1.87      2.44 o
  10   1  27        3.73        6.02      2.61 o
  11   1  27       41.19       45.33      3.13 o
  12   1  27       71.17       81.38      3.50 o
  13   1  27        3.40        3.35      3.21 o
  14   1  27        0.00       -3.51      3.51 o
   0   2  27       10.85       12.70      2.59 o
   1   2  27        1.33       -1.71      1.71 o
   2   2  27        1.54        0.33      1.78 o
   3   2  27       16.19       18.29      1.87 o
   4   2  27       36.36       32.23      2.01 o
   5   2  27      115.86      112.96      2.79 o
   6   2  27        2.56       -0.39      2.24 o
   7   2  27        3.77        7.31      2.25 o
   8   2  27       14.58       14.09      2.44 o
   9   2  27        4.56        5.66      2.55 o
  10   2  27       31.54       37.62      2.96 o
  11   2  27       12.73       18.74      3.08 o
  12   2  27        5.71        2.95      3.01 o
  13   2  27        6.23       10.28      3.31 o
  14   2  27        0.82       -1.95      3.46 o
   1   3  27        3.12        5.71      2.09 o
   2   3  27        2.25        3.69      2.06 o
   3   3  27       89.02       95.26      2.80 o
   4   3  27       74.85       83.54      2.69 o
   5   3  27       32.36       33.49      2.84 o
   6   3  27       28.68       38.64      2.63 o
   7   3  27       22.77       35.31      2.66 o
   8   3  27       10.81        9.93      2.86 o
   9   3  27       15.02       14.32      2.91 o
  10   3  27       57.37       70.22      3.52 o
  11   3  27        0.02       -3.08      3.08 o
  12   3  27        7.79        9.76      3.52 o
  13   3  27        0.37       -1.92      3.55 o
   0   4  27        6.79        2.86      3.48 o
   1   4  27        9.28        5.16      2.51 o
   2   4  27       28.09       29.66      2.93 o
   3   4  27        8.67        8.72      2.59 o
   4   4  27       23.52       22.11      2.64 o
   5   4  27       46.88       62.55      3.12 o
   6   4  27       12.05       10.72      2.64 o
   7   4  27        6.17        4.91      2.75 o
   8   4  27        6.86        4.28      2.85 o
   9   4  27        6.49        8.60      3.21 o
  10   4  27        8.13        6.10      3.35 o
  11   4  27       18.26       18.41      3.48 o
   1   5  27        0.82        0.69      2.81 o
   2   5  27        0.11        0.29      3.03 o
   3   5  27       10.04       12.69      3.22 o
   4   5  27      136.91      149.32      4.57 o
   5   5  27       15.34       28.32      3.46 o
   6   5  27        0.64       -0.16      3.23 o
   7   5  27        4.06        5.89      3.29 o
   8   5  27       15.44       12.46      3.46 o
   0   6  27        0.50        2.22      4.42 o
   1   6  27        1.43       -0.88      3.52 o
   2   6  27        0.47       -3.58      3.58 o
   3   6  27        1.62        7.40      3.76 o
   0   0  28       54.59       61.64      3.94 o
   1   0  28        0.14       -1.31      2.12 o
   2   0  28       44.80       46.84      2.61 o
   3   0  28       60.57       76.14      3.23 o
   4   0  28       69.46       67.62      3.18 o
   5   0  28        3.43        1.49      2.60 o
   6   0  28       17.13       21.74      2.76 o
   7   0  28        0.36       -3.05      3.05 o
   8   0  28        0.02       -3.54      3.54 o
   9   0  28       15.17       17.02      3.70 o
  10   0  28       80.06      121.90      5.29 o
  11   0  28        5.02        6.80      4.31 o
  12   0  28        0.16       -1.16      4.75 o
  13   0  28       20.49       25.64      5.30 o
  14   0  28        1.37       -3.30      5.49 o
   1   1  28        0.00        1.04      1.70 o
   2   1  28       75.84       85.51      2.36 o
   3   1  28        0.44       -0.72      1.76 o
   4   1  28      140.67      156.17      3.31 o
   5   1  28       14.24       12.33      2.65 o
   6   1  28       43.34       57.61      2.50 o
   7   1  28        1.87        0.34      2.16 o
   8   1  28        3.52       -0.85      2.28 o
   9   1  28        0.11       -0.42      2.47 o
  10   1  28      112.47      134.15      3.97 o
  11   1  28        0.26       -0.62      2.97 o
  12   1  28       11.81       20.50      3.39 o
  13   1  28        6.53        5.63      3.49 o
   0   2  28       36.91       28.65      2.99 o
   1   2  28        9.97       10.67      1.92 o
   2   2  28       13.47       12.11      1.94 o
   3   2  28        0.02        0.28      1.91 o
   4   2  28        7.42        5.92      2.07 o
   5   2  28        2.99        3.60      2.19 o
   6   2  28        8.31       10.83      2.50 o
   7   2  28        5.90        4.24      2.53 o
   8   2  28       42.47       42.37      2.77 o
   9   2  28        0.58        3.27      2.77 o
  10   2  28       11.31       11.35      2.95 o
  11   2  28        1.60        4.99      3.00 o
  12   2  28        1.14       -2.05      3.19 o
  13   2  28        6.22        1.65      3.30 o
   1   3  28        0.33       -2.06      2.06 o
   2   3  28       10.23        6.98      2.28 o
   3   3  28        5.09        5.77      2.17 o
   4   3  28       39.60       46.18      2.74 o
   5   3  28        3.27        4.60      2.42 o
   6   3  28       26.73       23.67      2.57 o
   7   3  28        7.75        4.58      2.74 o
   8   3  28       26.68       30.52      3.28 o
   9   3  28       28.18       32.93      3.16 o
  10   3  28        0.33        0.23      3.19 o
  11   3  28        0.57        3.05      3.48 o
  12   3  28        4.74        7.97      3.42 o
   0   4  28       10.70        8.99      3.80 o
   1   4  28        1.41       -2.46      2.46 o
   2   4  28       12.38       16.76      2.73 o
   3   4  28        0.01       -0.14      2.92 o
   4   4  28       24.21       35.35      3.21 o
   5   4  28       12.72        6.58      2.71 o
   6   4  28        0.01       -0.16      2.74 o
   7   4  28        4.23        6.64      2.92 o
   8   4  28        0.13        1.73      3.00 o
   9   4  28        0.18        1.31      3.17 o
  10   4  28       12.04       12.57      3.49 o
   1   5  28        4.23        0.20      2.86 o
   2   5  28       47.63       43.96      3.38 o
   3   5  28       24.70       20.43      3.51 o
   4   5  28        4.21       10.88      3.42 o
   5   5  28        0.03       -0.63      3.41 o
   6   5  28        5.70        4.22      3.50 o
   7   5  28        0.25       -2.12      3.47 o
   1   1  29       10.95       12.40      1.94 o
   2   1  29        8.12        7.03      1.92 o
   3   1  29        0.05        2.47      1.91 o
   4   1  29       18.56       22.59      2.15 o
   5   1  29        1.60        0.23      2.08 o
   6   1  29        0.43        3.10      2.19 o
   7   1  29        0.46       -0.63      2.34 o
   8   1  29        0.82       -2.49      2.49 o
   9   1  29       17.49       18.17      2.88 o
  10   1  29       15.05       28.31      3.42 o
  11   1  29        8.06       13.16      3.47 o
  12   1  29       36.73       55.92      3.88 o
   0   2  29       31.81       33.09      3.19 o
   1   2  29        4.52        3.82      2.05 o
   2   2  29        1.79        2.81      1.98 o
   3   2  29        4.91        7.27      2.11 o
   4   2  29       59.36       67.80      2.66 o
   5   2  29       30.33       25.52      2.64 o
   6   2  29       24.77       28.03      2.81 o
   7   2  29        2.54       -0.22      2.69 o
   8   2  29       23.54       31.19      2.98 o
   9   2  29        1.26        0.94      3.06 o
  10   2  29       13.41       19.47      3.39 o
  11   2  29        4.63       11.16      3.25 o
  12   2  29        0.14        4.05      3.39 o
   1   3  29       14.49       13.01      2.46 o
   2   3  29        7.46        4.12      2.32 o
   3   3  29       11.50       12.42      2.45 o
   4   3  29        8.36       16.98      2.58 o
   5   3  29        7.44       16.33      2.68 o
   6   3  29        0.79       -0.38      2.74 o
   7   3  29        6.03        8.39      2.93 o
   8   3  29        7.36        6.00      3.00 o
   9   3  29        8.27       15.29      3.29 o
  10   3  29        9.17       11.07      3.47 o
   0   4  29       42.07       46.26      4.38 o
   1   4  29        0.01       -0.21      2.75 o
   2   4  29        0.92       -2.69      2.69 o
   3   4  29       36.38       41.35      3.42 o
   4   4  29       68.20       78.91      3.75 o
   5   4  29       31.74       34.08      3.35 o
   6   4  29        5.43        4.52      2.91 o
   7   4  29       35.30       46.09      3.95 o
   8   4  29        5.06        3.96      3.33 o
   1   5  29        0.14       -3.26      3.26 o
   2   5  29       23.73       16.56      3.45 o
   3   5  29        2.15        4.94      3.45 o
   4   5  29       79.08      109.79      4.55 o
   5   5  29        0.03       18.53     12.35 o
   0   0  30       15.14       12.24      3.64 o
   1   0  30       12.54       10.91      2.70 o
   2   0  30       46.69       57.10      3.30 o
   3   0  30      242.79      262.44      6.77 o
   4   0  30       11.29       17.02      3.36 o
   5   0  30      151.28      175.19      5.61 o
   6   0  30       31.12       32.30      3.67 o
   7   0  30        0.03       -3.36      3.56 o
   8   0  30        0.00       -3.65      3.76 o
   9   0  30       27.16       24.82      4.57 o
  10   0  30        2.86        8.17      4.98 o
  11   0  30       16.79       27.32      5.47 o
  12   0  30        4.80        6.77      5.27 o
   1   1  30        4.11        5.86      2.07 o
   2   1  30        1.79        0.83      2.08 o
   3   1  30        0.00        1.99      2.24 o
   4   1  30        6.25        8.17      2.34 o
   5   1  30       11.39        9.73      2.27 o
   6   1  30        3.26        3.35      2.45 o
   7   1  30        0.13       -1.24      2.46 o
   8   1  30        0.11       -1.14      2.69 o
   9   1  30       19.51       25.40      3.33 o
  10   1  30       67.82       92.72      3.97 o
  11   1  30       13.08       20.45      3.62 o
   0   2  30        3.32        9.73      3.14 o
   1   2  30        0.43       -2.19      2.19 o
   2   2  30        6.97       10.32      2.37 o
   3   2  30       54.66       68.77      2.82 o
   4   2  30       11.94       16.40      2.72 o
   5   2  30       22.19       26.66      2.86 o
   6   2  30        2.91        2.41      2.66 o
   7   2  30        1.35       -2.80      2.80 o
   8   2  30        0.00       -0.42      2.92 o
   9   2  30        0.02        5.87      3.16 o
  10   2  30        0.14        4.41      3.31 o
  11   2  30       22.25       31.94      3.72 o
   1   3  30       21.52       23.95      3.09 o
   2   3  30        5.80        4.12      2.66 o
   3   3  30        1.38       -0.58      2.66 o
   4   3  30        7.11        5.96      2.70 o
   5   3  30        3.15        6.49      2.89 o
   6   3  30       14.52       21.91      3.03 o
   7   3  30       11.67       15.81      3.20 o
   8   3  30        0.01        1.94      3.27 o
   9   3  30        7.99        4.35      3.51 o
   0   4  30        2.65       -2.59      4.16 o
   1   4  30        0.75        2.87      2.85 o
   2   4  30        2.61       -1.14      3.08 o
   3   4  30        0.48       -3.08      3.17 o
   4   4  30        1.84        0.74      3.23 o
   5   4  30        2.31        8.15      3.42 o
   6   4  30        1.16        9.96      3.69 o
   7   4  30        0.19        7.07      3.61 o
   1   1  31        0.03        0.32      2.17 o
   2   1  31        0.18        3.42      2.43 o
   3   1  31        7.78        5.18      2.32 o
   4   1  31        3.30        5.62      2.39 o
   5   1  31        2.85        6.22      2.65 o
   6   1  31        0.24        1.44      2.71 o
   7   1  31        1.55        2.04      3.04 o
   8   1  31        0.51        2.66      3.15 o
   9   1  31        2.82        5.65      3.33 o
  10   1  31       32.40       37.41      3.72 o
   0   2  31        0.05        3.75      3.22 o
   1   2  31        2.69        3.49      2.36 o
   2   2  31       50.41       62.83      2.92 o
   3   2  31       25.65       31.18      2.83 o
   4   2  31       10.75        9.32      2.76 o
   5   2  31       12.36       14.10      2.84 o
   6   2  31       14.25       23.48      3.06 o
   7   2  31        1.65       -2.45      3.05 o
   8   2  31       48.23       64.83      3.76 o
   9   2  31        2.83        7.29      3.44 o
   1   3  31        2.51        0.31      2.77 o
   2   3  31       12.57       20.07      2.88 o
   3   3  31        0.25       -2.00      3.01 o
   4   3  31        0.10       -3.06      3.06 o
   5   3  31        0.10        4.00      3.20 o
   6   3  31        2.22        5.38      3.10 o
   7   3  31        7.41       13.59      3.34 o
   8   3  31        8.69       12.10      5.95 o
   0   4  31        0.75        1.56      4.29 o
   1   4  31        0.01       -2.09      3.21 o
   2   4  31        0.18       -3.17      3.17 o
   3   4  31        0.32        2.10      3.33 o
   4   4  31        0.81       -0.50      3.41 o
   0   0  32        7.46       21.62      6.29 o
   1   0  32        0.00        8.12      4.35 o
   2   0  32       97.19      129.79      5.05 o
   3   0  32       24.87       40.82      3.87 o
   4   0  32        1.44       -3.49      3.49 o
   5   0  32       38.12       42.40      4.05 o
   6   0  32        5.06        2.79      4.21 o
   7   0  32        0.03        7.49      4.43 o
   8   0  32        8.03       13.44      5.18 o
   9   0  32        0.02        6.20      5.26 o
   1   1  32        4.20        8.43      2.55 o
   2   1  32       38.58       48.93      2.96 o
   3   1  32        2.41        2.35      2.53 o
   4   1  32        0.74       -0.35      2.47 o
   5   1  32       17.57       21.13      3.18 o
   6   1  32       12.77       17.73      3.33 o
   7   1  32        0.01        1.74      3.53 o
   8   1  32        2.46        9.79      3.69 o
   9   1  32        0.36        4.55      4.41 o
   0   2  32       10.96       18.72      3.70 o
   1   2  32        5.09        7.82      2.63 o
   2   2  32       31.74       43.01      3.08 o
   3   2  32        1.82       -0.23      2.96 o
   4   2  32        0.89        1.97      2.96 o
   5   2  32       10.09       12.82      3.06 o
   6   2  32       43.98       48.25      3.41 o
   7   2  32        0.79        2.00      3.33 o
   8   2  32        2.75       -0.61      4.52 o
   1   3  32        3.55        5.83      3.76 o
   2   3  32        0.03       -0.02      3.13 o
   3   3  32       12.61       19.33      3.57 o
   4   3  32       18.78       24.37      3.65 o
   5   3  32        0.00        3.94      3.33 o
   1   1  33       35.93       58.64      3.14 o
   2   1  33        0.36        1.98      2.74 o
   3   1  33        0.05        1.83      2.95 o
   4   1  33        0.55       -2.59      3.29 o
   5   1  33        0.01       -2.03      3.15 o
   6   1  33        5.30       10.47      3.62 o
   7   1  33        4.33        7.52      3.70 o
   0   2  33        2.11        1.48      3.94 o
   1   2  33        1.05        2.71      2.92 o
   2   2  33        6.50        9.41      3.01 o
   3   2  33        5.39        6.38      3.21 o
   4   2  33        5.10        1.26      3.25 o
   5   2  33        7.40       12.40      3.31 o
   1   3  33        1.54       -0.57      3.20 o
   2   3  33        5.32       15.75      7.34 o
   0   0  34       83.76      103.20      8.70 o
   1   0  34        2.86        7.28      5.02 o
   2   0  34        0.00       -3.75      4.85 o
   3   0  34        1.66       -2.85      4.95 o
   4   0  34        0.69       -2.62      4.67 o
   5   0  34       17.21       22.13      5.53 o
   1   1  34       28.46       35.78      3.47 o
   2   1  34       14.81       20.84      3.19 o
   3   1  34        0.34        0.81      3.38 o
   4   1  34       19.86       23.19      3.76 o
   0   2  34       14.44       30.67      5.47 o
   1   2  34        4.97        7.09      3.29 o
 
